# Supplementary material for: Meflin-positive cancer-associated fibroblasts enhance tumor response to immune checkpoint blockade
Source: Life Sci Alliance. 2022 Mar 1;5(6):e202101230. doi: 10.26508/lsa.202101230 (PMC8897596; doi:10.26508/lsa.202101230)
Supplement: Supplementary file 1 [file LSA-2021-01230_SdataF1.xlsx]

## Sheet: C
AN	AIS	PIL	INV
0	0	0	40
0	0	5	30
0	0	5	35
0	0	0	10
0	0	10	5
0	0	15	10
0	0	0	5
0	0	0	5
0	0	0	0
0	0	0	25
0	0	0	20
0	0	5	20
0	0	5	35
0	0	0	30
0	0	20	30
0	0	0	10
0	0	0	10
0	0	5	5
0	0
0	0
0	0
0
0
0
0
0
0
0
0
0
0
0
0
0
0
0
0
0
0

## Sheet: D
AN	PIL	INV
0	0	30
0	3	40
0	2	20
0	3	15
0	3	40
0	1	25

## Sheet: F_PDGFRA
	ISLR(n)	Merged(n)	Marker(n)	ISLR(%)	Merged(%)q	Marker(%)
1	43	56	41	30.7143	40	29.2857	100
2	36	65	142	14.8148	26.749	58.4362	100
3	46	60	105	21.8009	28.436	49.763	100
4	33	49	65	22.449	33.3333	44.2177	100
5	43	77	71	22.5131	40.3141	37.1728	100
	201	307	424	21.5665	32.9399	45.4936	100
			Average	22.4584	33.7665	43.7751	100
					60.0561	43.5463
			STDEV	5.63514	6.31616	11.2309
			95%CIT	6.99695	7.84255	13.945

## Sheet: F_ACTA2
	ISLR(n)	Merged(n)	Marker(n)	ISLR(%)	Merged(%)q	Marker(%)
1	111	15	131	43.1907	5.83658	50.9728	100
2	93	27	155	33.8182	9.81818	56.3636	100
3	84	21	147	33.3333	8.33333	58.3333	100
4	150	33	295	31.3808	6.90377	61.7155	100
5	134	27	196	37.535	7.56303	54.902	100
	572	123	924	35.3305	7.59728	57.0723	100
			Average	35.8516	7.69098	56.4574	100
					17.6631	11.9893
			STDEV	4.66799	1.50104	3.98986
			95%CIT	5.79608	1.86379	4.95407

## Sheet: F_FAP
	ISLR(n)	Merged(n)	Marker(n)	ISLR(%)	Merged(%)q	Marker(%)
1	9	31	64	8.65385	29.8077	61.5385	100
2	45	66	139	18	26.4	55.6	100
3	42	51	201	14.2857	17.3469	68.3673	100
4	55	109	116	19.6429	38.9286	41.4286	100
5	26	67	147	10.8333	27.9167	61.25	100
	177	324	667	15.1541	27.7397	57.1062	100
			Average	14.2832	28.08	57.6369	100
					66.284	32.759
			STDEV	4.64036	7.72535	10.1277
			95%CIT	5.76177	9.59229	12.5752

## Sheet: F_PDPN
	ISLR(n)	Merged(n)	Marker(n)	ISLR(%)	Merged(%)q	Marker(%)
1	43	14	140	21.8274	7.1066	71.066	100
2	67	16	78	41.6149	9.93789	48.4472	100
3	38	8	110	24.359	5.12821	70.5128	100
4	100	19	72	52.356	9.94764	37.6963	100
5	94	14	105	44.1315	6.57277	49.2958	100
	342	71	505	37.2549	7.7342	55.0109	100
			Average	36.8578	7.73862	55.4036	100
					17.3526	12.2559
			STDEV	13.2086	2.13831	14.772
			95%CIT	16.4006	2.65506	18.3418
