# Supplementary material for: Meflin-positive cancer-associated fibroblasts enhance tumor response to immune checkpoint blockade
Source: Life Sci Alliance. 2022 Mar 1;5(6):e202101230. doi: 10.26508/lsa.202101230 (PMC8897596; doi:10.26508/lsa.202101230)
Supplement: Supplementary file 2 [file LSA-2021-01230_SdataF2.xlsx]

## Sheet: ISLR-ACTA2
Barcodes	ISLR	ACTA2
AACGGTACCTTCGC_1	1.275	0
AGAGAAACGCCCTT_1	0	3.464
ATACCTTGCCGATA_1	1.571	3.616
ATAGGCTGGCTTCC_1	0	0.984
CACTGAGAATGGTC_1	1.51	1.21
CAGTGTGATAGACC_1	2.131	0
CCCAGACTTGTGAC_1	0	5.288
CGTAACGAGCTGTA_1	1.954	4.877
GAAGTCTGTAGAGA_1	1.18	0
GAGTCTGAAAGTAG_1	0	4.304
GAGTGGGACCCACT_1	0	2.067
GGGACCTGCCAATG_1	0	1.014
TCAGTGGAGGAGCA_1	1.043	0
TGCTATACGCGAAG_1	1.933	0
TGGAACTGAGAACA_1	1.345	1.66
GGATAGCTAGTGCT_2	0	0.857
ACGCTGCTAACCAC_3	0.724	4.796
AGACACTGCTATGG_3	0.88	4.382
ATAGGCTGCTCAGA_3	1.869	1.538
ATTGGTCTAGTTCG_3	1.145	0
CACTTATGAGGTTC_3	0	1.863
GAACGGGACCTGTC_3	0	1.459
GGTTTACTTGACCA_3	1.291	0
GTTCAGGACTCTAT_3	0	1.693
TGACACGAAAGCAA_3	0	1.135
AACAAACTGGTTAC_4	1.446	0.594
AACGTTCTAGCACT_4	1.124	0
AAGAAGACTAACGC_4	0	1.615
AAGTATACTGACCA_4	1.814	3.284
ACAACCGAATGTGC_4	1.199	0.572
ACGAACACATCACG_4	0	2.582
AGAATACTCGACAT_4	1.942	0
AGCCACCTCTGTGA_4	2.477	2.311
AGTAATTGGATAGA_4	1.72	1.72
AGTTATGAGGAAAT_4	0	3.17
ATCGGTGACGCTAA_4	1.304	0
CACAATCTTGAACC_4	2.313	2.956
CAGCGTCTGCTTAG_4	0	6.459
CAGGGCACGCAAGG_4	0	1.836
CATAGTCTCGCATA_4	0	5.624
CATTAGCTTCAGAC_4	0	5.064
CCAGCGGATAGTCG_4	0	0.944
CCATGCTGGAGACG_4	1.081	2.056
CCGACTACAAGTGA_4	2.943	2.943
CGAGTATGCGCCTT_4	2.563	1.944
CGATACGAGTAAAG_4	1.344	2.512
CGCTCATGGCGAAG_4	3.033	2.387
CGTCCAACTAAAGG_4	2.374	2.702
CTCAGGCTCATGCA_4	1.404	1.628
GAAGAATGAGAACA_4	1.774	0
GAAGCGGATGGAGG_4	1.418	2.34
GACTCCTGGGTATC_4	1.321	1.321
GACTGATGTTACTC_4	1.253	4.425
GAGTACACGTTTCT_4	2.159	2.793
GCCCAACTCTGTTT_4	0	5.081
GGAGCAGAACTGGT_4	1.46	0
GGCCGATGTCCCAC_4	1.843	0
GGCGACACCTCGCT_4	1.006	1.006
GGCGACTGTTGGTG_4	1.622	0
GGGACCTGTCCCGT_4	1.416	0
GTGTAGTGTGGCAT_4	1.7	4.042
GTTATCTGCTGAGT_4	1.189	0.762
GTTTAAGAAGCACT_4	1.114	0
TACCGAGATGCACA_4	1.326	0.869
TAGATCCTTGTGGT_4	0	2.742
TCGACGCTGGAAAT_4	2.815	0
TCGATTTGGTCGTA_4	1.863	0
TGCACAGATTCAGG_4	1.589	2.374
TGGAACACCGTCTC_4	1.439	1.439
TGGTACGATCCTGC_4	0	1.347
TTAACCACCCTCGT_4	0.935	1.41
TTATGGCTTCCAAG_4	2.24	3.025
AAGCCATGGACAGG_5	1.498	0.769
ACAAGAGAGTCAAC_5	0.664	0.664
ACGGGAGAGGCGAA_5	1.086	0
ACGTGATGCCAATG_5	0	5.586
ACTTAGCTCGGTAT_5	0	3.815
AGACACACCTTCTA_5	0	3.823
AGCGATACCTCGAA_5	0	1.641
AGGTACTGCAATCG_5	1.24	0
AGTAATACATCACG_5	0	1.164
ATCGCAGATCCAGA_5	0	0.931
ATGAAGGAGTTAGC_5	0	3.463
CATTCCCTATTCGG_5	0	3.804
CCTATTGATGGTTG_5	0	3.967
CGAACATGTTACTC_5	0	4.055
CGTGATGATACGAC_5	1.307	0
CTATCCCTCCAATG_5	0	1.825
CTCAGCACCATCAG_5	0	2.149
GACGTCCTCTTCCG_5	0	4.331
GCGATATGGAATCC_5	0.865	0
GGGAACGAACCAGT_5	0	5.007
GGGTTATGGGTTCA_5	0	2.956
GTAACGTGACTACG_5	0	0.672
GTAGGTACGACAAA_5	0.887	2.816
GTGTATCTACAGTC_5	2.058	0
TATGTCTGCAGAGG_5	0	4.232
TCAGTTACACGTTG_5	0	5.31
TCTTACGATTCTCA_5	1.585	0
TGAGCTGATGCTAG_5	0	0.678
TGCCAGCTGGTAAA_5	0	2.824
TTACAGCTGCGTTA_5	1.455	3.177
TTACGACTTTTCAC_5	0	3.967
AACGCAACGACAGG_6	0	1.653
GAAGCGGAGGGATG_6	0	3.092
GATGCAACTTCTTG_7	1.812	1.271
CTGATGGAGGGAGT_8	0.951	0
GCCCAACTGAATGA_8	2.647	0
CTGAGCCTTTTCTG_11	0	6.011
TGCAAGACCACAAC_11	0.813	2.456
GACGAGGAAGATGA_12	2.121	3.329
AAAGTAGGTGCCTGGT_13	0	1.803
AACCATGAGCTATGCT_13	0	2.638
AACCATGCATACGCCG_13	1.775	4.748
AACCGCGAGGCGACAT_13	0	3.313
AACTTTCAGCTCTCGG_13	0	3.918
AAGCCGCTCTACTATC_13	2.471	0
AATCCAGTCGGCTACG_13	1.793	0
ACACCCTAGTACGATA_13	0	1.919
ACAGCCGGTTCCCTTG_13	1.657	0.881
ACATACGCATAGAAAC_13	2.57	3.897
ACATGGTGTCTCTCTG_13	0	3.443
ACCAGTAAGACGACGT_13	0.79	2.471
ACCGTAAGTTGGTTTG_13	0.946	1.424
ACGAGGATCTGGCGAC_13	0	3.748
ACGATACTCAGCCTAA_13	0	2.97
ACGCCGACATTGGTAC_13	2.07	1.496
ACGGCCAGTAGGCTGA_13	1.342	3.131
ACGGGCTAGCCAGTAG_13	2.225	1.459
ACGTCAAGTTGCGCAC_13	1.645	1.645
ACTGATGAGTCTTGCA_13	1.317	2.856
ACTGTCCTCATGGTCA_13	0	2.734
ACTTTCACACTAGTAC_13	0	4.701
AGACGTTAGAGGTTGC_13	0	2.183
AGATTGCCAAGGTGTG_13	1.088	0
AGCTCCTTCATGCTCC_13	0.651	1.873
AGGGTGATCACAAACC_13	2.853	1.035
AGTAGTCTCCAAACAC_13	0	4.283
AGTGAGGCATAAAGGT_13	0	4.03
AGTGGGACAGGTGCCT_13	1.839	1.839
AGTGTCATCTAGAGTC_13	0.759	0.759
ATAAGAGCAAGCTGAG_13	1.835	2.445
ATCATGGTCCTGTAGA_13	0	5.302
ATCATGGTCTCGAGTA_13	0	4.913
ATCGAGTTCAGTTTGG_13	0	4.613
ATCTACTGTTTAGGAA_13	0	2.056
CAACTAGGTACTTGAC_13	1.78	3.195
CAAGGCCAGGAGCGTT_13	0.978	0
CAAGTTGGTTAGGGTG_13	0	5.121
CACAAACGTGTCCTCT_13	0	3.768
CACACCTAGATGTCGG_13	0	2.588
CACACCTCATTACCTT_13	1.246	0
CACAGTATCGTGGACC_13	0	4.151
CACATAGCATCCCACT_13	0	2.754
CAGCTGGCAAGAAGAG_13	0	2.551
CAGCTGGTCGAGAACG_13	0	3.628
CAGTCCTAGACAGGCT_13	0	2.138
CATCAAGCAGTATGCT_13	0	3.421
CATCCACTCCAAGTAC_13	1.596	1.596
CATGCCTTCGTCCGTT_13	2.203	1.615
CATGGCGGTAATTGGA_13	1.757	1.525
CCAATCCCAGACGCAA_13	2.263	2.903
CCACCTAAGAGGGCTT_13	2.327	0
CCACGGAGTCCAAGTT_13	1.185	1.185
CCACTACCATATGGTC_13	0	1.179
CCCATACAGGCTAGAC_13	0	3.968
CCCTCCTAGCTGTCTA_13	1.061	1.564
CCTCTGACAGCGTAAG_13	0	4.29
CCTTCGAAGCGCTCCA_13	1.22	1.753
CCTTCGAGTGAAAGAG_13	1.596	1.087
CGAACATGTTCGTTGA_13	0	4.53
CGAGAAGGTCACAAGG_13	2.105	4.926
CGATGTACACCACCAG_13	0	2.961
CGATTGAGTCGAGTTT_13	0	2.643
CGATTGATCTCCCTGA_13	1.228	2.778
CGCCAAGGTCTTCAAG_13	0	1.707
CGCGGTAAGATCCCAT_13	0.948	3.142
CGCTGGAAGATAGGAG_13	0	4.17
CGGAGTCAGAGACTAT_13	1.008	0
CGTCAGGCAAACGTGG_13	0	1.92
CGTTAGATCTTCGGTC_13	0	2.376
CGTTGGGCAGCTGCTG_13	1.248	1.248
CTAATGGGTAGGGACT_13	0	2.141
CTACGTCAGACTACAA_13	0	2.22
CTAGCCTTCCACTGGG_13	2.312	0
CTCACACTCCTCAATT_13	0	5.076
CTCAGAAAGTAAGTAC_13	1.279	0
CTCAGAATCACAAACC_13	0	1.455
CTCGAAAAGCACACAG_13	0	3.804
CTCGGAGAGAATCTCC_13	1.759	2.105
CTCGGAGAGATCGGGT_13	2.091	2.091
CTGATAGTCAAGCCTA_13	0	4.249
CTGCCTAGTGTTAAGA_13	1.18	0
CTGCTGTCAAGTAGTA_13	0	2.913
CTGGTCTTCAGAGCTT_13	1.745	0.946
GAAACTCAGCTAGTTC_13	0	4.265
GAACATCTCCTTGCCA_13	1.219	1.521
GAACCTACACAGGCCT_13	1.16	2.48
GAATAAGCAGCAGTTT_13	0	4.813
GACCAATAGTGGGTTG_13	0	1.842
GACTAACCAGCTGGCT_13	0	2.902
GACTACAAGCACACAG_13	0	2.497
GATCTAGAGATAGTCA_13	0	3.681
GATTCAGGTCGCATAT_13	2.412	0
GCAATCACAAACGTGG_13	0	3.194
GCAATCACAGATTGCT_13	1.217	1.75
GCAGCCAGTGCGCTTG_13	2.138	3.49
GCATACAAGTTTCCTT_13	0	2.308
GCATACACACATTCGA_13	0	1.949
GCATGCGAGTCGAGTG_13	0	1.352
GCCAAATCACTGCCAG_13	0	3.595
GCGCAGTAGCTACCTA_13	0.633	0.633
GCTGCAGAGACTAGGC_13	2.252	0
GCTGCGAAGGGCACTA_13	0	5.188
GCTTGAATCGAATCCA_13	0	1.581
GGAAAGCGTCCAGTGC_13	0	2.421
GGACAAGTCGTTTATC_13	1.761	0
GGACGTCCACGTCAGC_13	0	2.399
GGATGTTGTACCGTTA_13	0	3.287
GGATTACTCCTGCTTG_13	0	4.453
GGCAATTCAAGTCTAC_13	0	0.887
GGCAATTCATACCATG_13	0.977	0
GGGATGAGTTTAAGCC_13	1.95	1.39
GGGCACTCAAAGTGCG_13	1.678	0
GGTGTTAAGATCGATA_13	1.379	1.379
GGTGTTATCATCGCTC_13	1.975	0
GTAACTGGTACCGTTA_13	1.471	0
GTAGGCCCATCCGCGA_13	0	5.328
GTATCTTCAGCGATCC_13	0	1.352
GTCGGGTCATGCAATC_13	0	1.465
GTGCATAGTTGTCGCG_13	2.495	0.837
GTGTGCGAGGTGACCA_13	0.734	3.862
GTTAAGCGTGAAGGCT_13	0	1.4
GTTACAGCAGTCAGAG_13	0	4.618
GTTACAGTCACTTCAT_13	2.037	3.045
TAAGTGCAGTGTTAGA_13	2.543	0
TACGGTAAGCCGCCTA_13	1.398	3.705
TACGGTAGTACCGTAT_13	1.591	1.591
TAGTTGGAGATGTAAC_13	1.838	0
TATCAGGCATACGCTA_13	2.113	0
TATCTCAGTATCACCA_13	1.254	1.793
TCAGATGAGCCCAGCT_13	0	2.006
TCAGATGTCAACACTG_13	1.661	0
TCAGCAAGTCACCTAA_13	0	3.943
TCAGCTCGTAAACACA_13	1.319	3.347
TCCCGATAGGCATGTG_13	0.946	2.183
TCGCGAGGTCAACTGT_13	0	1.541
TCGGGACTCACTTACT_13	0	1.677
TCGTACCCATCGGAAG_13	0	4.142
TCGTAGATCATGTCCC_13	0	5.179
TCTATTGCAACTTGAC_13	1.142	0
TCTATTGCACGCATCG_13	0	4.073
TCTGGAAAGCCTATGT_13	1.64	2.231
TCTTTCCGTAAATGAC_13	0	3.811
TCTTTCCTCACGCATA_13	1.097	3.217
TGATTTCAGAGTGAGA_13	2.094	3.107
TGCGTGGTCAACACTG_13	2.257	2.257
TGCTACCAGTGGCACA_13	0	5.515
TGCTACCTCTTGTATC_13	0	4.147
TGCTGCTGTTATCACG_13	0	1.543
TGGACGCTCAGTACGT_13	0	2.467
TGGGAAGAGATCCCGC_13	0	2.511
TGGTTAGGTGTCGCTG_13	0	3.764
TGTGGTAAGCCGTCGT_13	2.083	3.944
TGTGTTTCAGATGAGC_13	1.148	0
TTAGGACAGCGTTCCG_13	0	2.286
TTGAACGAGTACGTAA_13	0.903	0
TTGACTTTCCTCAACC_13	2.795	0
TTGTAGGAGCGTGAGT_13	0	3.263
TTTACTGAGACCTTTG_13	1.432	1.432
TTTCCTCCATAACCTG_13	0	2.28
TTTGTCACATACGCCG_13	0	1.954
AAACGGGAGTCGCCGT_14	0	3.183
AACACGTAGTTGTAGA_14	2.075	2.497
AACCATGAGTGGTAGC_14	1.022	0
AACCATGCATTGGGCC_14	0	3.953
AACCATGTCGCCTGAG_14	2.076	3.579
AACTCAGAGGGATGGG_14	0	3.987
AAGACCTTCCAAACAC_14	0	3.744
AAGGCAGCAGCTGTGC_14	0	3.767
AAGGTTCAGGTCATCT_14	1.071	1.356
AAGGTTCGTAACGACG_14	0	1.4
ACATACGCATAGAAAC_14	0.355	3.214
ACATCAGGTAAGCACG_14	1.754	0
ACCCACTAGGATGGTC_14	1.501	0.771
ACCCACTTCTGTCAAG_14	1.372	2.755
ACGCCAGTCGTAGGAG_14	0	3.859
ACGGAGACACGTGAGA_14	1.418	4.484
ACGGCCACATACAGCT_14	1.011	4.116
ACGGCCATCTCGTTTA_14	0.841	1.291
ACGGGTCAGAGCAATT_14	0	2.133
ACTGCTCGTTCAGACT_14	0	2.555
ACTGTCCTCATCGATG_14	2.204	1.765
ACTTTCACACTAGTAC_14	1.545	4.465
ACTTTCAGTCAGTGGA_14	2.095	0
AGACGTTAGTAGGTGC_14	2.63	1.817
AGACGTTCAGACAGGT_14	0	2.835
AGAGCGAGTGACTACT_14	2.032	1.166
AGCATACTCTGCAGTA_14	2.062	3.192
AGCCTAACAGACTCGC_14	0	1.877
AGGCCGTAGGCTACGA_14	0	4.863
AGGCCGTAGTGGGTTG_14	0	2.447
AGGCCGTCACGTAAGG_14	1.878	1.327
AGGGATGGTGTATGGG_14	0	2.527
AGGGTGATCCTATGTT_14	0.839	0.839
AGTAGTCTCCAAACAC_14	0.691	2.521
AGTGAGGCACCAGGCT_14	0	4.046
AGTGGGACATGCTGGC_14	0	2.116
AGTGGGAGTCTGATCA_14	1.003	1.494
AGTGGGAGTTCGGGCT_14	1.98	2.602
AGTGTCAAGAAACCAT_14	2.186	3.124
ATCCACCCATACTCTT_14	0	3.035
ATCCGAAGTAGTACCT_14	1.277	2.428
ATCCGAAGTCGAATCT_14	1.438	4.242
ATCGAGTTCAGTTTGG_14	0	5.523
ATGAGGGAGCTAGCCC_14	2.501	2.979
ATGCGATAGTGTGGCA_14	2.803	0
ATGTGTGGTCGGGTCT_14	0	3.752
ATTCTACGTACAAGTA_14	0	3.201
ATTGGACGTCGAAAGC_14	1.28	3.62
ATTGGACGTTTAGGAA_14	2.069	0
CACAAACCACATCCGG_14	0	2.716
CACAGTATCGTGGACC_14	2.424	3.102
CACTCCACACACAGAG_14	0	1.713
CAGAATCAGTGCAAGC_14	0	2.146
CAGCCGAAGAGACTAT_14	0	2.858
CAGCCGACACGGTTTA_14	0	1.967
CAGCTAACATTGTGCA_14	2.688	2.91
CAGCTAATCGGAATCT_14	0	4.047
CAGTCCTTCGTAGGAG_14	1.752	3.979
CATATGGCAACGATGG_14	2.108	0.71
CATATGGGTTAAGAAC_14	1.168	4.155
CATCCACTCCGGGTGT_14	1.348	0
CATCGAAGTCCAGTGC_14	3.068	0
CATGACAAGCTCCCAG_14	2.326	3.228
CCACGGAAGAGCTGGT_14	2.053	3.338
CCACTACGTTCCACTC_14	0	4.123
CCAGCGACAACTTGAC_14	0	2.95
CCGGGATCATCTACGA_14	0	2.278
CCGGTAGTCGTGGACC_14	2.239	4.255
CCGTTCAGTTATCCGA_14	2.798	2.164
CCTTACGGTCACACGC_14	1.403	2.323
CCTTCCCAGTAGTGCG_14	2.152	3.887
CGAACATGTTCGTTGA_14	0.505	3.879
CGAATGTGTGAGCGAT_14	2.242	3.267
CGACCTTAGATAGGAG_14	0.654	3.772
CGACTTCCACGCTTTC_14	1.431	3.389
CGAGAAGAGCTGAAAT_14	0.682	0
CGATGTACACCACCAG_14	0	3.634
CGATGTATCTGCTGTC_14	0	4.902
CGATTGAGTTATCACG_14	1.667	3.034
CGCTATCGTTAGGGTG_14	0	2.206
CGCTGGAAGTGCGTGA_14	1.979	2.478
CGTAGGCGTCAGGACA_14	1.428	1.428
CGTGTAACACTTGGAT_14	1.585	2.634
CGTGTCTCAGGACGTA_14	1.859	0
CGTTAGAGTGATGATA_14	0	1.471
CTACCCAAGCTAGTTC_14	1.689	1.689
CTACGTCAGGATGGAA_14	0	3.302
CTAGAGTGTAGCAAAT_14	1.768	3.181
CTCGAAAGTTAGATGA_14	0	2.786
CTGAAACCAGACTCGC_14	1.641	1.641
CTGAAGTGTCTTCGTC_14	0	2.711
CTGATAGAGGGTTCCC_14	1.57	2.932
CTGTTTACAAGCGTAG_14	3.033	2.387
CTTACCGGTGCGGTAA_14	0	2.533
CTTTGCGAGAGGACGG_14	0	4.64
GAAACTCAGCTAGTTC_14	1.191	4.054
GAAGCAGTCTCGAGTA_14	0	2.134
GAATAAGCAATCCAAC_14	0	5.133
GAATGAAAGCGCTCCA_14	2.253	0
GACACGCCAAAGCGGT_14	0	4.203
GACCTGGAGTGGACGT_14	1.216	3.3
GACCTGGGTGGTTTCA_14	2.034	3.226
GACGTTAGTATTCGTG_14	2.376	3.992
GACGTTATCGGATGTT_14	0	3.566
GACTAACCAGCTGGCT_14	1.459	3.446
GAGTCCGCAAACCCAT_14	1.762	0.59
GAGTCCGTCTTAGCCC_14	0	1.189
GATCTAGTCGGCGCAT_14	0	1.211
GCAAACTAGCGACGTA_14	0	2.309
GCAATCAAGGCCCTCA_14	0	1.476
GCATGATCAGATGGCA_14	1.812	3.777
GCATGTAAGCCAGGAT_14	0	1.659
GCATGTAAGGGTTTCT_14	0	2.772
GCGCAACAGACACTAA_14	2.338	2.646
GCGCAACCAAGGTTTC_14	0	3.651
GCGCAACGTAGCGTCC_14	0	0.842
GCTCCTATCTGGGCCA_14	0	3.651
GCTTGAATCCACGAAT_14	0	1.857
GGAATAAGTCTAAACC_14	0	3.131
GGACATTCATAGTAAG_14	0	2.521
GGACGTCAGAATTCCC_14	0	1.697
GGAGCAATCCAGTATG_14	0	1.26
GGATTACGTGCAGGTA_14	0.893	1.358
GGCAATTAGTGCAAGC_14	0	2.27
GGGTCTGAGCGATCCC_14	1.645	1.645
GGGTTGCGTTCACGGC_14	1.108	3.148
GGTATTGAGCTAGTGG_14	1.957	2.315
GGTGAAGGTCTTGTCC_14	1.758	3.139
GGTGCGTTCGCCGTGA_14	1.927	0
GTAACGTCAGCGAACA_14	1.875	4.275
GTACTCCCACCCATTC_14	0	3.955
GTACTCCTCGTCTGAA_14	2.112	2.112
GTCAAGTCAAAGGTGC_14	0	3.484
GTCACAAAGATAGGAG_14	2.295	3.884
GTCATTTCATGAACCT_14	0	1.05
GTCCTCATCCTCAATT_14	0.976	1.461
GTCCTCATCGTAGATC_14	0	3.889
GTCGGGTTCATCGGAT_14	0	3.194
GTCTTCGGTCAACTGT_14	1.635	3.89
GTGCAGCCAGTCTTCC_14	1.027	2.514
GTGCAGCGTGTCTGAT_14	1.168	4.033
GTGCGGTCAAGGACAC_14	1.616	3.592
GTGCTTCGTAATCGTC_14	0	0.762
GTGGGTCAGTACGCGA_14	1.083	3.412
GTGGGTCCATCACGTA_14	1.908	3.341
GTGTTAGAGGTAGCTG_14	0	3.973
GTTACAGAGGCCGAAT_14	0	1.545
GTTCGGGGTACCTACA_14	0.947	1.425
GTTCTCGTCGGCGCAT_14	1.157	1.679
TACGGATCATTGGGCC_14	1.866	1.866
TACTCATTCAACACTG_14	0.807	0.807
TACTTACCAGCGTTCG_14	0	1.868
TACTTGTTCGCGGATC_14	1.165	0
TAGCCGGTCTCTGCTG_14	0	2.293
TAGTTGGTCGTTTAGG_14	0	4.398
TCAACGAGTAGGACAC_14	0	2.944
TCAGATGCACCGATAT_14	2.513	0
TCAGCAAAGCCCAACC_14	0.967	1.449
TCAGCTCCAGTATGCT_14	1.19	3.627
TCAGCTCTCTTGTATC_14	1.099	2.708
TCAGGTAGTCGCGTGT_14	2.588	0
TCCCGATGTTCAACCA_14	2.337	2.981
TCGCGTTGTCTAACGT_14	1.403	2.217
TCGCGTTTCTCCAGGG_14	2.763	2.973
TCGGTAACACCATGTA_14	1.012	1.012
TCGGTAAGTAATCACC_14	1.443	0
TCGTACCCATCGGAAG_14	1.501	3.423
TCTATTGTCTACGAGT_14	0	1.843
TCTGAGAAGGTGATAT_14	1.613	1.102
TCTTTCCTCGCTTAGA_14	0	4.569
TGAAAGACAGCTGGCT_14	0	2.293
TGACTAGGTGGTCTCG_14	2.438	3.2
TGCGCAGAGGTTCCTA_14	0	2.784
TGGTTCCGTCCGAACC_14	1.821	3.772
TGTGGTACAACACCTA_14	0	3.407
TGTGTTTCAGCCTGTG_14	0	0.935
TGTTCCGAGGAGTTGC_14	1.421	3.429
TTAACTCAGAACAACT_14	0	1.656
TTAGGACAGATAGGAG_14	0	2.647
TTAGGCACAAAGGAAG_14	0	1.818
TTAGGCAGTGTTGGGA_14	1.371	2.814
TTCGAAGAGCTAGCCC_14	2.148	1.259
TTCGAAGGTAGAGTGC_14	1.091	1.091
TTCTACACAGCTGTGC_14	2.417	2.728
TTGCGTCAGGCCCTCA_14	0	5.115
TTGCGTCGTCAGAAGC_14	0	2.36
TTGGCAAAGGATGTAT_14	0	2.533
TTGGCAATCAACACTG_14	2.155	0
TTTCCTCTCTTTACGT_14	0	2.007
TTTGCGCTCTTTCCTC_14	0	1.979
TTTGTCATCAGCGATT_14	0	1.292
AACTTTCGTTGGGACA_15	0.498	0.829
ACAGCTACAGAGCCAA_15	0	2.239
ACTTGTTCACGCCAGT_15	1.34	0
AGCATACAGTATTGGA_15	0	5.241
AGCTCCTAGTACACCT_15	0	1.294
AGGCCGTCACTCTGTC_15	1.681	3.371
AGGCCGTGTAAGTGTA_15	0	1.555
ATTTCTGCATTTGCCC_15	2.368	0
CACACAATCAGTTTGG_15	0	2.263
CAGAGAGCACAACGTT_15	2.182	2.609
CAGCATAGTCAGCTAT_15	1.355	3.051
CCGTTCACAGACGCAA_15	0	2.033
CCTATTAAGAGCAATT_15	0	2.772
CCTTCCCTCCAATGGT_15	0	2.978
CGCGGTATCGCGTAGC_15	1.074	1.074
CTCATTATCAGCATGT_15	0	1.54
GATCGCGTCACGACTA_15	1.823	0
GCATGCGCATCTCCCA_15	0	1.547
GCGAGAACAACAACCT_15	0	1.545
GCGGGTTCATGGTAGG_15	1.814	2.797
GTGCATAGTAGAGTGC_15	0	3.572
TGATTTCGTCATGCAT_15	0	3.425
TTTGTCAAGGACAGCT_15	0	4.633
AAACCTGGTCCAACTA_16	1.267	0
AACGTTGTCACCATAG_16	1.581	0.572
AAGTCTGAGTTAAGTG_16	0	3.896
ACGAGCCTCGTCACGG_16	1.057	0
ACGATACGTAGCGTAG_16	0.962	2.511
ACGATACGTTTGGGCC_16	0	3.514
AGATCTGAGGCAAAGA_16	0	3.685
AGCCTAACAGACAAGC_16	0.768	0.768
AGCGTCGTCGCGTTTC_16	0	4.528
AGCTCTCAGCGCCTTG_16	1.079	1.079
AGGTCCGAGCCCAATT_16	0	2.92
AGTGGGAAGTAAGTAC_16	2.087	1.978
ATCCGAAAGTGCTGCC_16	1.33	0
CACACCTTCATGTCCC_16	0.679	1.768
CACAGGCGTCCGTTAA_16	1.849	0
CACCAGGTCATTGCCC_16	0.977	0
CACCTTGCACGTCAGC_16	0	1.504
CAGTCCTAGCAATCTC_16	1.634	0
CATATTCCACAAGACG_16	0	2.589
CCAATCCTCTCTGAGA_16	0.613	1.477
CCCAGTTGTAACGCGA_16	0	2.292
CCGGGATCATACGCCG_16	0	4.453
CCTAAAGAGCAAATCA_16	1.995	2.618
CCTACCACAGGGTTAG_16	0	1.273
CGAGCACCAATCACAC_16	1.865	0
CGAGCCAAGATGGGTC_16	1.516	0
CGATGGCAGGTGCTTT_16	0	5.433
CGATGGCCACGGTAGA_16	0	2.952
CGCCAAGCACCCAGTG_16	0	0.716
CGTCCATAGCCAGAAC_16	1.641	3.649
CTAACTTGTTCAGACT_16	1.007	4.066
CTAACTTTCCTTGGTC_16	0	4.021
CTACATTGTTCCCGAG_16	0	2.478
CTCAGAACATTCTTAC_16	0	4.009
CTGAAGTTCCGTTGCT_16	1.443	0
CTGAAGTTCTCCCTGA_16	2.409	0
CTGATCCCAAGACACG_16	0.853	0
CTTCTCTTCTAACTTC_16	0	3.489
GACTGCGCAGACGCAA_16	0	3.516
GCATGATAGAGGTTGC_16	0	3.487
GCGCGATGTTCCACAA_16	0	4.318
GCGCGATTCAGAGCTT_16	2.203	3.72
GGCTCGAAGAGCAATT_16	0	1.73
GGTGAAGAGAACAACT_16	2.077	0
GTGGGTCGTTTACTCT_16	0	2.15
TAAGAGAAGATCCGAG_16	0	2.69
TAGAGCTGTTTGACAC_16	1.784	0
TCAGGTAAGATCCTGT_16	0	3.6
TCATTTGGTCACACGC_16	0	3.398
TCGGGACCACCGTTGG_16	2.194	1.607
TCGGTAAAGTTGTCGT_16	0.995	0
TCGTAGAGTCTTCTCG_16	0	2.229
TCTATTGAGTTGCAGG_16	0	4.295
TGCCCATGTCGATTGT_16	0	1.262
TGTTCCGCAGGAATGC_16	0.59	0
TTAGGACTCGTTTATC_16	0	0.78
TTGACTTTCTGGTATG_16	0	2.157
TTTCCTCAGACACTAA_16	1.468	0
AAAGATGTCTTCGAGA_17	0	3.043
AAAGCAACATGTTCCC_17	0	3.4
ACGGAGATCTCTGAGA_17	2.63	0
ATAGACCAGTGAACAT_17	1.545	0
ATCCGAATCGAACGGA_17	0	2.608
CACACAAAGTGTCCCG_17	0	3.515
CAGAGAGAGGGCTCTC_17	0	2.402
CCCAGTTGTCAACTGT_17	0	4.026
CGGACACAGCTGCCCA_17	2.749	3.409
CGGACTGCACGAGAGT_17	1.991	2.613
CGTGTAAAGATATGGT_17	2.991	0
CGTTAGACAGCTGCAC_17	0	1.551
CTAAGACCATGTAGTC_17	2.383	0
CTACACCAGACACGAC_17	3.309	0
CTGTGCTGTAGCCTAT_17	0	2.855
GAAATGAGTATCGCAT_17	1.676	5.031
GACCAATCACATTTCT_17	0	2.65
GGCAATTTCTTGAGGT_17	1.155	1.155
TACTTGTAGTAGCGGT_17	0	2.753
TCAGCAAGTTCCATGA_17	0	2.553
TCAGGTAAGGGTTCCC_17	0	1.726
TCGCGTTGTAGCACGA_17	2.259	0
TGCGCAGTCAGCAACT_17	2.322	2.322
TGCTACCGTCAACATC_17	0	1.743
TGGACGCAGTAAGTAC_17	0	3.47
TGGGAAGGTGTGGTTT_17	2.142	0
TTTACTGCAACGATGG_17	1.232	0
ACATGGTTCCGGCACA_18	1.116	4.26
CGAATGTGTTATCCGA_18	1.1	1.611
CTACGTCCATGTCCTC_18	0.969	3.303
CTTGGCTCAGTCCTTC_18	0	4.859
GAAACTCAGCTTATCG_18	0.853	5.215
GATCGATTCGCCATAA_18	1.839	1.429
GGACATTCAGATCTGT_18	1.648	3.854
TCGCGAGAGATGAGAG_18	1.18	0
TCGGGACTCTGTTGAG_18	0	3.776
TTGGAACTCTTAGCCC_18	0	3.427
TTTCCTCAGCACGCCT_18	1.907	1.907
AACTTTCAGTCGATAA_19	0.985	1.797
AGAGTGGAGCATCATC_19	0	4.763
AGATTGCGTGGTTTCA_19	0	1.185
AGGGATGTCTCAACTT_19	2.095	3.335
AGGTCATTCGGCGCTA_19	2.665	3.74
ATCACGACACGCGAAA_19	1.867	1.867
CACAGTAAGAGAGCTC_19	1.221	0
CCCAATCGTACCAGTT_19	0	2.843
CCTTACGAGGTGCTAG_19	2.422	0
CGAGCACGTTACGACT_19	3.015	4.024
CGATGGCTCCACGACG_19	2.482	3.132
CGCCAAGCACCAGATT_19	0	3.518
CGGTTAAGTTGAGGTG_19	0	2.477
CTAAGACTCCCTAACC_19	2.453	3.102
CTAGAGTCAGAAGCAC_19	0	4.389
CTGATAGGTGCACCAC_19	1.737	0
GTCATTTGTCTTCTCG_19	2.718	0
GTTAAGCGTGTGCCTG_19	1.102	1.613
TCGCGTTAGGCCGAAT_19	0	3.952
AACACGTCACCAGTTA_20	0.816	1.565
AACCGCGTCGGCGCAT_20	1.688	4.041
AACTCTTTCTTGCATT_20	0	1.422
AAGGAGCGTGGACGAT_20	1.95	0
ACATACGCAGTCAGAG_20	2.815	2.815
ACTGATGGTCCAGTGC_20	0	2.853
ACTTACTTCAGTTCGA_20	0	4.143
ACTTTCATCGTTACAG_20	0	3.357
CACATAGGTTTAGGAA_20	0	3.05
CAGAGAGAGATTACCC_20	0	3.639
CCCAATCGTCTCACCT_20	0	3.275
CCGGTAGAGATGCCTT_20	0	5.169
CGATCGGTCGGAGCAA_20	0	2.127
CGCTGGATCCAGGGCT_20	0	1.611
CGGACGTGTTTGACTG_20	0	2.231
CTGTTTACAATCCAAC_20	2.089	3.378
GCATGCGGTGTATGGG_20	0	4.074
GCCAAATAGATCGATA_20	1.766	1.766
GGATTACCATCTACGA_20	2.927	0
GTGCGGTTCAGAGACG_20	0	3.28
TACAGTGTCTCTTGAT_20	0	3.586
TACTCATGTTGTGGAG_20	0	2.343
TCAGCAACAACAACCT_20	1.009	3.163
TCTGAGATCAGAGCTT_20	0	4.311
TGGTTCCCAGCAGTTT_20	0	1.534
TGTGGTACACACAGAG_20	0	3.727
AAAGATGGTAGAGCTG_21	2.108	3.944
AACCGCGCAAGGCTCC_21	0	1.286
ACGAGGATCCGTTGTC_21	1.463	0
ACGCAGCCACACCGAC_21	1.412	0
ACGGAGAAGGTTCCTA_21	1.613	0
ACTATCTTCTGAGGGA_21	1.769	0
ACTGAGTTCGACAGCC_21	0	4.369
ACTGCTCAGACATAAC_21	0	1.423
ACTGCTCCACTTAACG_21	2.044	2.406
AGAGCGATCTCTTATG_21	0	4.542
AGATTGCTCGGTCCGA_21	1.859	0
AGCATACTCTTACCGC_21	1.235	0.797
AGCTTGAAGAATGTGT_21	0	4.705
AGCTTGAGTAAATGTG_21	1.198	0
AGGCCACAGCTGCAAG_21	0	3.307
AGGTCCGAGTAGTGCG_21	0	2.742
AGTCTTTAGAGCTATA_21	1.723	0
ATCATCTGTCAACATC_21	2.67	3.721
ATCATCTGTGGCCCTA_21	1.698	0
ATGCGATGTCATGCAT_21	0	2.408
ATTACTCAGGTTCCTA_21	2.501	4.222
ATTACTCCAAAGTCAA_21	1.259	2.405
CACACTCTCGTTGACA_21	2.759	4.248
CACATAGTCCTTTACA_21	1.488	1.488
CACCTTGCATTGTGCA_21	0	2.633
CAGCAGCTCAGGATCT_21	1.497	0
CAGCATACAATAGCAA_21	1.713	0
CATCGAACATGTTGAC_21	1.297	3.216
CATGGCGTCCGTACAA_21	0	1.189
CCAATCCTCATATCGG_21	1.647	2.877
CCACTACCATGCAATC_21	1.37	0
CCACTACTCACGATGT_21	1.938	1.092
CCACTACTCTCGTATT_21	1.939	1.939
CCGGGATGTGCAGTAG_21	0	5.094
CCGGGATGTGTCTGAT_21	2.588	2.588
CCGTACTAGATAGGAG_21	2.622	2.252
CCGTACTCACGCATCG_21	0.863	3.296
CCTACACGTAAGTTCC_21	0	2.153
CCTACCACAACAACCT_21	0	3.703
CCTTACGTCAGCTCGG_21	0	4.464
CCTTCGAAGTGGAGAA_21	1.537	0
CCTTCGATCCAAATGC_21	1.56	3.374
CGAACATAGTCTTGCA_21	2.197	4.369
CGACCTTGTCTGATTG_21	1.361	1.361
CGATGTATCGTGTAGT_21	0	2.939
CGCTATCGTAATAGCA_21	1.881	2.873
CGCTATCGTTCATGGT_21	1.875	1.875
CGGACACCACTAAGTC_21	0	0.445
CGGACACCAGAGTGTG_21	0	3.45
CGGACGTGTGTTGAGG_21	2.974	1.972
CGGTTAAGTCATCGGC_21	1.226	1.761
CGTAGCGAGACAAAGG_21	0	2.587
CGTCAGGCACAGCGTC_21	1.465	3.19
CGTTAGATCCTCCTAG_21	1.117	3.959
CTACACCAGACATAAC_21	0	6.176
CTCACACTCTAACGGT_21	1.376	1.934
CTCATTATCAGTACGT_21	0	1.054
CTCGGAGCACAAGACG_21	2.361	3.544
CTCTACGCATCACGTA_21	0	3.271
CTGCGGAGTGTTGAGG_21	0	1.3
CTGTTTAAGCCAGAAC_21	2.028	0
CTTAACTAGCGATATA_21	1.687	1.164
GAAACTCGTACCGGCT_21	0	5.125
GACACGCAGCTAGCCC_21	2.835	3.439
GACAGAGCATCGGACC_21	2.569	3.223
GACCAATCACGGACAA_21	1.104	1.616
GACGCGTTCTAGAGTC_21	2.26	0
GACGGCTTCGGAGGTA_21	0	2.829
GAGTCCGAGGTGATAT_21	1.529	4.011
GATCAGTCATTACGAC_21	2.53	2.737
GATCGATGTTTGACTG_21	0	5.431
GATCGCGGTTCCTCCA_21	0	1.766
GCATGATGTTCTGTTT_21	0	2.906
GCGACCAAGCACCGCT_21	1.281	2.955
GCGACCACACCATGTA_21	1.388	0
GCTGCGACAAACCCAT_21	1.674	0
GCTTGAACAAACCTAC_21	0	4.042
GCTTGAATCGCTGATA_21	0	4.843
GGAATAATCACAATGC_21	1.2	1.2
GGACAAGGTTCCGGCA_21	1.649	0
GGACATTAGCGATTCT_21	0	4.641
GGATGTTAGAAGAAGC_21	1.726	2.326
GGATTACAGTCCATAC_21	2.065	4.026
GGATTACTCGGACAAG_21	2.584	1.402
GGCGACTCATGAACCT_21	1.867	4.199
GGGACCTTCTGCGTAA_21	0	3.727
GGGATGAGTCTGCAAT_21	1.039	0
GGTGAAGTCGATGAGG_21	1.813	1.405
GTAGGCCAGTATCGAA_21	0	3.368
GTATCTTAGCCAACAG_21	0	1.471
GTCGTAATCAATCTCT_21	1.677	3.889
GTGGGTCCAATGACCT_21	0	2.703
GTGTTAGAGAGCCTAG_21	1.968	2.589
GTTACAGAGGAATTAC_21	1.192	3.847
TAAGAGATCAACCATG_21	1.47	2.544
TAAGTGCTCTTGTCAT_21	2.351	0
TACTTACGTTAAGGGC_21	0.834	3.248
TACTTGTAGAGTACAT_21	0	3.386
TCAACGAGTCGTGGCT_21	0	2.592
TCCACACAGTGAATTG_21	1.931	2.757
TCTCATATCTAACGGT_21	0	4.207
TGACAACGTAATCGTC_21	0	1.561
TGACTTTTCTTGACGA_21	0	4.692
TGCGGGTGTACTCTCC_21	2.355	1.067
TGCGGGTGTGTGAAAT_21	1.507	0
TGGACGCCACGAAGCA_21	2.161	4.82
TGGGCGTGTACCATCA_21	1.014	3.43
TGGGCGTTCGCGTAGC_21	2.487	3.808
TGTGGTAAGACTGGGT_21	2.232	0
TGTGTTTAGAAGGTTT_21	1.213	1.213
TTCTCAAGTATCAGTC_21	1.346	3.838
TTCTTAGTCTGTCCGT_21	1.263	1.803
TTGAACGGTTTAGCTG_21	2.111	4.583
TTGCGTCCATCGGGTC_21	1.636	4.003
AAAGATGAGGATGCGT_22	1.56	0
AAAGATGTCCGTTGTC_22	1.215	1.215
AAAGTAGGTCACCTAA_22	0	1.713
AACACGTTCCGATATG_22	0	3.201
AACCATGAGTCTTGCA_22	1.459	3.37
AACCATGGTAAACGCG_22	0	1.584
AACCATGGTCAACTGT_22	0	5.811
AACTCTTAGCCCAACC_22	2.675	3.829
AAGACCTCATAGGATA_22	1.24	1.24
AAGCCGCAGTTAACGA_22	1.957	4.382
AAGGTTCAGCGTCAAG_22	0	1.934
ACCGTAATCTCGCTTG_22	0.863	0
ACTGAACGTATATCCG_22	1.987	2.878
ACTGATGAGGCCGAAT_22	0	5.479
ACTTACTCAATGAAAC_22	0	1.033
ACTTACTGTCCATGAT_22	0	2.328
ACTTGTTCATGTTGAC_22	0	2.756
ACTTGTTTCAAAGTAG_22	0	3.495
AGAATAGAGTGCGTGA_22	0	0.88
AGACGTTCAAACCTAC_22	1.382	4.472
AGAGCGAGTTCAGGCC_22	0	1.698
AGCATACGTAACGCGA_22	2.032	2.767
AGCCTAACAACACGCC_22	1.208	0
AGCTCCTCACTATCTT_22	0	5.102
AGGGATGAGGTCATCT_22	1.287	4.662
AGTCTTTCATCTACGA_22	1.732	3.567
ATAAGAGAGACTCGGA_22	1.858	0.733
ATAGACCTCAATAAGG_22	0	3.649
ATCTACTTCTCTTGAT_22	1.016	0
ATGCGATAGGTGATTA_22	1.201	0
ATGGGAGGTCTTGTCC_22	0	5.132
ATGTGTGAGACTGGGT_22	1.373	0
CAACTAGAGGGATGGG_22	2.35	4.091
CAAGGCCGTCAGTGGA_22	2.412	1.109
CACACCTCACGAAACG_22	0.984	4.087
CACACCTTCGAATCCA_22	0	4.914
CATCAGACACCACGTG_22	1.366	1.366
CCACGGAAGCGATATA_22	0	4.24
CCACGGATCCTTTACA_22	0	4.088
CCACTACTCTTGAGAC_22	1.572	0
CCGTGGAAGTCCATAC_22	1.498	1.498
CCTACCAGTGGCCCTA_22	2.088	2.989
CCTACCATCTACTATC_22	0	2.46
CCTAGCTCAACAACCT_22	0	4.272
CCTAGCTGTGAGTGAC_22	0	6.118
CCTCAGTAGCGTAGTG_22	2.078	0
CCTTCGAAGCGTTGCC_22	1.127	1.827
CCTTTCTGTGCATCTA_22	0	1.965
CGAATGTAGCTAACAA_22	0	2.301
CGAGCCAGTTGGTGGA_22	0	4.632
CGCTGGAAGAGGTACC_22	2.098	2.098
CGGACTGCACCAACCG_22	0	1.757
CGTCTACGTAAGTGTA_22	1.697	2.665
CGTGTAATCCGATATG_22	0	4.257
CGTGTCTTCCGTCAAA_22	0	2.541
CGTTAGAGTAGCGTCC_22	0	2.791
CTAACTTTCACATACG_22	1.119	3.463
CTACCCATCATCACCC_22	0	4.803
CTCGAGGTCCTCGCAT_22	2.404	1.471
CTCGTACAGCTAACAA_22	0	0.792
CTGTTTATCGGTCCGA_22	1.631	3.07
GAACATCCAGATGAGC_22	0	1.987
GACCAATAGGCCATAG_22	0	3.684
GACCTGGAGGCACATG_22	0	1.998
GACGTGCCACAACGCC_22	0	1.174
GACGTTATCTGAAAGA_22	0	2.138
GACTACAAGGAGCGAG_22	0	5.604
GATCGCGAGACTAGAT_22	0	1.615
GATTCAGCACGCGAAA_22	0	1.727
GATTCAGTCCCAAGAT_22	0	2.927
GCAAACTGTCTGATCA_22	2.075	2.768
GCATGATAGGTTCCTA_22	2.654	4.165
GCGCAGTTCTCCAACC_22	1.988	2.754
GCGCGATCACTGAAGG_22	0	3.829
GCGGGTTGTAGTGAAT_22	0	1.738
GCTCCTATCAGTACGT_22	1.262	2.784
GCTGCAGGTTATCACG_22	1.133	3.268
GCTGCTTGTTAGTGGG_22	1.394	5.839
GCTGGGTCATGTCTCC_22	1.87	3.44
GGAAAGCAGACGACGT_22	0	5.12
GGCAATTCACACCGAC_22	0	1.222
GGCGACTAGCGTTCCG_22	1.535	2.114
GGGAGATAGACTAGGC_22	0	4.316
GGGATGATCAGAGACG_22	1.328	3.534
GGTGCGTTCAGCATGT_22	1.345	0
GGTGTTAAGGTCGGAT_22	0	1.775
GGTGTTAGTTAAAGTG_22	0	2.102
GTAACGTTCGATGAGG_22	0	5.235
GTATCTTAGTGGGCTA_22	1.076	1.707
GTGAAGGAGCGTAGTG_22	1.779	0
GTGCTTCAGAGCTATA_22	0	5.448
GTGCTTCGTAGGCTGA_22	1.549	3.146
GTGTTAGGTATCACCA_22	0	2.487
GTTACAGAGAATTCCC_22	1.184	3.064
GTTCATTCATGGTCAT_22	1.319	4.53
TACACGAAGAGCTATA_22	0	5.948
TACGGATTCGTTTATC_22	0	5.411
TACTCGCGTCCAGTAT_22	0	1.426
TACTTACTCAACGCTA_22	0	4.791
TATGCCCGTAAGTGTA_22	0	1.679
TATTACCAGTTTAGGA_22	1.491	4.271
TCAATCTGTAGGGTAC_22	1.239	0
TCGGGACAGCACCGCT_22	0	3.673
TCGGTAAAGTACGCGA_22	0	1.139
TCGTAGAGTTACCGAT_22	1.618	2.408
TCTGAGAAGTTGAGTA_22	1.58	1.58
TGTGTTTAGTGGAGAA_22	0	3.649
TTAGTTCTCGCGGATC_22	1.913	0
TTCTCCTCATGTCGAT_22	0	3.094
TTGACTTCATAAAGGT_22	0	0.945
TTTGGTTCACCCATTC_22	0	2.622
AACTCAGAGAGGGATA_23	1.694	3.816
AAGGAGCGTGCTTCTC_23	1.049	0
AAGGTTCTCCTAGGGC_23	0	4.102
AAGTCTGGTCTCCACT_23	0	3.313
ACAGCTATCGTGACAT_23	0	4.916
ACATCAGAGGCAAAGA_23	1.035	4.823
ACATCAGGTGGCGAAT_23	1.912	3.969
ACGATACAGCTCCCAG_23	1.139	4.322
ACGCAGCTCGCTAGCG_23	0	1.488
ACGCCAGAGTTCGATC_23	0	2.108
ACTGAACTCCACTCCA_23	0	4.363
ACTGCTCAGGACAGCT_23	1.258	0.815
AGAGCGAGTGCCTGCA_23	0	3.673
AGAGTGGAGGGTCGAT_23	1.196	3.852
AGCGGTCTCCGAATGT_23	0	2.476
AGCTTGACAATGTAAG_23	0	2.791
AGGTCCGGTGCCTGGT_23	0	3.539
AGTAGTCTCGTAGATC_23	0	2.996
AGTAGTCTCTACGAGT_23	0	3.615
ATAACGCGTTTGCATG_23	0	3.577
ATCATCTTCTGTTGAG_23	0	4.424
ATTATCCAGCTCCCAG_23	1.957	6.097
CACACAAAGTCCTCCT_23	0	2.926
CACATTTCAGCATGAG_23	0	2.005
CACCACTAGGAGTCTG_23	2.202	3.897
CACTCCATCCTAAGTG_23	1.204	1.977
CAGAGAGCAAGTAGTA_23	0	4.224
CAGCATAGTTCACCTC_23	2.66	1.298
CAGTAACGTTACGTCA_23	1.815	4.422
CATCGAATCTCCAACC_23	0	2.175
CATGACAGTGGCTCCA_23	1.028	2.3
CCACCTAAGTGCGTGA_23	0.896	1.532
CCATTCGCAAGGTGTG_23	0	4.184
CCCAATCGTATGCTTG_23	0.905	0
CCCATACTCGCAAACT_23	0.663	4.593
CCTTCCCGTAAACCTC_23	0	4.496
CCTTCGACATTAACCG_23	0	3.734
CGAATGTAGGCAAAGA_23	1.628	4.418
CGAATGTCAATGCCAT_23	0	3.606
CGAGCCACACTGCCAG_23	0	4.338
CGATGTATCCATTCTA_23	0	3.052
CGCCAAGCACCCAGTG_23	2.971	0
CGCCAAGCACTGTGTA_23	1.521	3.502
CGCGGTAAGCGCCTCA_23	0	4.328
CGCGTTTAGGGAGTAA_23	0	1.134
CGCTATCCATTAGCCA_23	0.729	1.439
CGGACACAGAACAACT_23	0	5.344
CGGACGTCAGGTGGAT_23	0	2.96
CGTCACTGTACATCCA_23	1.187	2.723
CGTGTAATCTACTATC_23	2.47	2.47
CGTTGGGGTCCTAGCG_23	0	2.598
CGTTGGGTCCGAATGT_23	0	2.959
CTACCCATCAGAAATG_23	1.877	3.928
CTCGGAGTCAGCGATT_23	0	1.327
CTGATAGAGTGGTAAT_23	0.945	4.337
CTGCTGTTCCAAGTAC_23	0	4.964
CTTACCGGTGCAGGTA_23	1.049	0
CTTAGGAAGTTACGGG_23	0.996	0.996
GAAACTCCATTTCACT_23	0	4.006
GAACCTAGTTGAGTTC_23	0.875	0
GAATAAGCATATACGC_23	0	1.973
GACGTGCTCTCTTGAT_23	1.043	4.335
GACTAACTCGTGGACC_23	0	2.812
GATGAAAAGGGTGTGT_23	0	4.485
GCACATAGTATTAGCC_23	0	3.62
GCATACATCCGAAGAG_23	1.244	1.244
GCATGCGGTAGCGTGA_23	0	2.41
GCGGGTTCAACTGCGC_23	0	4.252
GCTCCTATCTGATTCT_23	0	1.044
GCTTGAACATACGCTA_23	1.849	0.85
GGAACTTCAAGCCTAT_23	1.083	3.985
GGAACTTCACCTGGTG_23	0	1.569
GGAATAAGTTACGACT_23	0	4.333
GGACATTAGATAGCAT_23	0	1.633
GGATTACAGAGTAATC_23	1.469	0
GGCGACTCAGACGTAG_23	0	0.309
GGGATGAGTGAGGGTT_23	0	4.739
GGGTCTGGTCCGAAGA_23	0	4.067
GTAACGTGTGTCGCTG_23	0	3.045
GTAACGTTCCTCTAGC_23	0	5.361
GTACTCCTCCATGAAC_23	0	0.82
GTAGTCAGTCGACTGC_23	1.476	0.754
GTCAAGTTCGCTAGCG_23	0	4.862
GTCACAAGTTCCTCCA_23	0	5.041
GTCGGGTGTAAACGCG_23	1.717	0
GTCGTAAAGGTCATCT_23	1.669	3.608
GTCGTAAAGTCTCCTC_23	0	4.014
GTCGTAACACTTAAGC_23	0	5.265
GTGCAGCGTACCGTAT_23	1.468	3.047
GTGTGCGAGTGTGGCA_23	0.361	0
TAAGCGTGTTTGACTG_23	0	2.724
TACGGATGTTCGCGAC_23	0	2.18
TACGGGCTCTTCGGTC_23	0	4.798
TACTCATAGGTGTTAA_23	0	0.76
TACTCATCAGCCTTGG_23	2.314	0
TCAACGATCTCAAACG_23	0	5.682
TCAGCAAAGCGATCCC_23	0	1.688
TCCACACAGGAATCGC_23	0.963	3.165
TCCACACTCGTGGGAA_23	0	3.563
TCGGTAAAGAAACCGC_23	0	2.436
TCTCATACAAGTACCT_23	0	3.37
TCTGAGAAGACACTAA_23	0	2.924
TGCCAAACAGGGATTG_23	1.563	2.89
TGCCAAAGTAGCTCCG_23	0	4.307
TGGACGCAGAGCAATT_23	0	3.799
TGGCCAGGTGGTTTCA_23	1.212	3.102
TGGCTGGGTTGTGGCC_23	1.094	2.559
TGGGCGTCAAGTCTGT_23	0	4.396
TTATGCTGTGAAGGCT_23	1.546	0
TTGCCGTTCTGATTCT_23	0	2.405
TTGTAGGGTTGGAGGT_23	0	4.704
TTTACTGTCCTCCTAG_23	0	2.918
ACCTTTATCGTCACGG_24	0	2.737
ACGGGCTAGTGGTAAT_24	0.235	1.921
ACTGAGTCATGCATGT_24	2.632	2.205
AGGCCACAGATGCCTT_24	1.731	1.874
AGGTCCGTCTCGATGA_24	0.965	0
ATCCGAATCGAACGGA_24	1.728	2.971
CAACCTCTCATAACCG_24	0	4.768
CACTCCACAAGTTGTC_24	2.148	0
CATATGGAGTGTCTCA_24	2.1	2.218
CCTTACGAGTTACCCA_24	1.052	0
CGGACACAGCTGCCCA_24	1.428	3.997
CGGAGTCCAGTACACT_24	2.002	2.626
CGTGTAAAGATATGGT_24	1.132	1.989
CTCATTAGTGCTGTAT_24	0	0.784
CTCGGGACAGTAAGAT_24	1.271	2.672
CTCGGGAGTCGCGTGT_24	1.608	0
CTGGTCTCACTAAGTC_24	0.915	3.09
CTTACCGTCTCTTATG_24	0	3.375
GACCAATCACACCGCA_24	0.728	3.895
GCATGATGTACCGTTA_24	0	3.397
GGGTTGCAGACTAGGC_24	0	5.038
GTCACGGTCTCTTATG_24	0	1.685
GTCCTCAAGCGTTGCC_24	0	3.506
GTGAAGGCACACAGAG_24	0.953	2.498
GTGCAGCAGACGACGT_24	0	3.262
TATCAGGAGGGATACC_24	0.55	0
TCACAAGTCAGTGCAT_24	0.846	4.04
TGCGCAGTCAGCAACT_24	0.961	2.464
TGGACGCAGTAAGTAC_24	1.634	3.12
TTCTCAATCAGTTAGC_24	3.038	0

## Sheet: ISLR-IL6
Barcodes	ISLR	IL6
AACGGTACCTTCGC_1	1.275	0
ATACCTTGCCGATA_1	1.571	0
CACTGAGAATGGTC_1	1.51	0
CAGTGTGATAGACC_1	2.131	0
CGTAACGAGCTGTA_1	1.954	0
GAAGTCTGTAGAGA_1	1.18	0
GCGTAATGACTACG_1	0	2.042
TCAGTGGAGGAGCA_1	1.043	0
TGCTATACGCGAAG_1	1.933	0
TGGAACTGAGAACA_1	1.345	0
ACGCTGCTAACCAC_3	0.724	2.498
AGACACTGCTATGG_3	0.88	0
ATAGGCTGCTCAGA_3	1.869	0
ATTGGTCTAGTTCG_3	1.145	0
GGTTTACTTGACCA_3	1.291	0
GTTCAGGACTCTAT_3	0	1.169
AACAAACTGGTTAC_4	1.446	0
AACGTTCTAGCACT_4	1.124	0
AAGTATACTGACCA_4	1.814	0
ACAACCGAATGTGC_4	1.199	0
AGAATACTCGACAT_4	1.942	0
AGCCACCTCTGTGA_4	2.477	0
AGTAATTGGATAGA_4	1.72	0
ATCGGTGACGCTAA_4	1.304	0
CACAATCTTGAACC_4	2.313	0
CCATGCTGGAGACG_4	1.081	0
CCGACTACAAGTGA_4	2.943	0
CGAGTATGCGCCTT_4	2.563	0
CGATACGAGTAAAG_4	1.344	0
CGCTCATGGCGAAG_4	3.033	0
CGTCCAACTAAAGG_4	2.374	0
CTCAGGCTCATGCA_4	1.404	0
GAAGAATGAGAACA_4	1.774	0
GAAGCGGATGGAGG_4	1.418	0
GACTCCTGGGTATC_4	1.321	0
GACTGATGTTACTC_4	1.253	0
GAGTACACGTTTCT_4	2.159	0
GGAGCAGAACTGGT_4	1.46	0
GGCCGATGTCCCAC_4	1.843	0
GGCGACACCTCGCT_4	1.006	0
GGCGACTGTTGGTG_4	1.622	0
GGGACCTGTCCCGT_4	1.416	0
GTGTAGTGTGGCAT_4	1.7	0
GTTATCTGCTGAGT_4	1.189	0
GTTTAAGAAGCACT_4	1.114	0
TACCGAGATGCACA_4	1.326	0
TCGACGCTGGAAAT_4	2.815	0
TCGATTTGGTCGTA_4	1.863	0
TGCACAGATTCAGG_4	1.589	0
TGGAACACCGTCTC_4	1.439	0
TTAACCACCCTCGT_4	0.935	0
TTATGGCTTCCAAG_4	2.24	0
AAGCCATGGACAGG_5	1.498	4.187
ACAAGAGAGTCAAC_5	0.664	0
ACGGGAGAGGCGAA_5	1.086	0
ACGTGATGCCAATG_5	0	1.102
ACTTAGCTCGGTAT_5	0	2.997
AGGTACTGCAATCG_5	1.24	0
CACGACCTAAAGCA_5	0	0.864
CGAACATGTTACTC_5	0	3.379
CGTGATGATACGAC_5	1.307	0
GCGATATGGAATCC_5	0.865	0
GTAGGTACGACAAA_5	0.887	0
GTGTATCTACAGTC_5	2.058	0
TATGTCTGCAGAGG_5	0	2.511
TCTTACGATTCTCA_5	1.585	0
TGAGCTGATGCTAG_5	0	2.68
TGCCAGCTGGTAAA_5	0	2.824
TTACAGCTGCGTTA_5	1.455	0
TACTCTGACTCAAG_6	0	1.868
GATGCAACTTCTTG_7	1.812	0
CTGATGGAGGGAGT_8	0.951	0
GCCCAACTGAATGA_8	2.647	0
TGCAAGACCACAAC_11	0.813	0
GACGAGGAAGATGA_12	2.121	0
AACCATGAGCTATGCT_13	0	1.049
AACCATGCATACGCCG_13	1.775	0
AAGCCGCTCTACTATC_13	2.471	0
AATCCAGTCGGCTACG_13	1.793	0
ACAGCCGGTTCCCTTG_13	1.657	0.535
ACATACGCATAGAAAC_13	2.57	0
ACCAGTAAGACGACGT_13	0.79	0
ACCGTAAGTTGGTTTG_13	0.946	0.946
ACGCCGACATTGGTAC_13	2.07	0
ACGGCCAGTAGGCTGA_13	1.342	0
ACGGGCTAGCCAGTAG_13	2.225	0
ACGTCAAGTTGCGCAC_13	1.645	0
ACTGATGAGTCTTGCA_13	1.317	0
AGATTGCCAAGGTGTG_13	1.088	0
AGCTCCTTCATGCTCC_13	0.651	0.651
AGCTTGAAGGAGTAGA_13	0	1.662
AGGGTGATCACAAACC_13	2.853	0
AGTGGGACAGGTGCCT_13	1.839	0
AGTGTCATCTAGAGTC_13	0.759	0
ATAAGAGCAAGCTGAG_13	1.835	0
CAACTAGGTACTTGAC_13	1.78	0
CAAGGCCAGGAGCGTT_13	0.978	0
CACACCTCATTACCTT_13	1.246	0
CATCCACTCCAAGTAC_13	1.596	0
CATGCCTTCGTCCGTT_13	2.203	0
CATGGCGGTAATTGGA_13	1.757	0
CCAATCCCAGACGCAA_13	2.263	0
CCACCTAAGAGGGCTT_13	2.327	0
CCACGGAGTCCAAGTT_13	1.185	0
CCCTCCTAGCTGTCTA_13	1.061	0
CCTTCGAAGCGCTCCA_13	1.22	0
CCTTCGAGTGAAAGAG_13	1.596	0
CGAGAAGGTCACAAGG_13	2.105	0
CGATTGATCTCCCTGA_13	1.228	0
CGCGGTAAGATCCCAT_13	0.948	0.948
CGGAGTCAGAGACTAT_13	1.008	0
CGTTGGGCAGCTGCTG_13	1.248	0
CTAGCCTTCCACTGGG_13	2.312	0
CTCAGAAAGTAAGTAC_13	1.279	0
CTCGGAGAGAATCTCC_13	1.759	2.362
CTCGGAGAGATCGGGT_13	2.091	0
CTGCCTAGTGTTAAGA_13	1.18	0
CTGGTCTTCAGAGCTT_13	1.745	0
GAACATCTCCTTGCCA_13	1.219	0
GAACCTACACAGGCCT_13	1.16	0
GATTCAGGTCGCATAT_13	2.412	0
GCAATCACAGATTGCT_13	1.217	0
GCAGCCAGTGCGCTTG_13	2.138	0
GCGCAGTAGCTACCTA_13	0.633	0
GCTGCAGAGACTAGGC_13	2.252	0
GGACAAGTCGTTTATC_13	1.761	0
GGCAATTCATACCATG_13	0.977	0
GGGATGAGTTTAAGCC_13	1.95	0
GGGCACTCAAAGTGCG_13	1.678	0
GGTGTTAAGATCGATA_13	1.379	0
GGTGTTATCATCGCTC_13	1.975	0
GTAACTGGTACCGTTA_13	1.471	0
GTCACAAGTGTGGTTT_13	0	0.901
GTGCATAGTTGTCGCG_13	2.495	0
GTGTGCGAGGTGACCA_13	0.734	0
GTTACAGTCACTTCAT_13	2.037	0
TAAGTGCAGTGTTAGA_13	2.543	0
TACGGTAAGCCGCCTA_13	1.398	0
TACGGTAGTACCGTAT_13	1.591	0
TAGTTGGAGATGTAAC_13	1.838	0
TATCAGGCATACGCTA_13	2.113	0
TATCTCAGTATCACCA_13	1.254	0
TCAGATGTCAACACTG_13	1.661	0
TCAGCTCGTAAACACA_13	1.319	0
TCCCGATAGGCATGTG_13	0.946	0
TCTATTGCAACTTGAC_13	1.142	0
TCTGGAAAGCCTATGT_13	1.64	0
TCTTTCCTCACGCATA_13	1.097	0
TGATTTCAGAGTGAGA_13	2.094	0
TGCGTGGTCAACACTG_13	2.257	0
TGGCGCATCACCTCGT_13	0	3.313
TGTGGTAAGCCGTCGT_13	2.083	0
TGTGTTTCAGATGAGC_13	1.148	0
TTGAACGAGTACGTAA_13	0.903	0
TTGACTTTCCTCAACC_13	2.795	0
TTTACTGAGACCTTTG_13	1.432	0
AACACGTAGTTGTAGA_14	2.075	0
AACCATGAGTGGTAGC_14	1.022	0
AACCATGTCGCCTGAG_14	2.076	0
AAGGTTCAGGTCATCT_14	1.071	0
ACATACGCATAGAAAC_14	0.355	0
ACATCAGGTAAGCACG_14	1.754	0
ACCCACTAGGATGGTC_14	1.501	0
ACCCACTTCTGTCAAG_14	1.372	0
ACGGAGACACGTGAGA_14	1.418	0
ACGGCCACATACAGCT_14	1.011	0
ACGGCCATCTCGTTTA_14	0.841	0
ACTGTCCTCATCGATG_14	2.204	0
ACTTTCACACTAGTAC_14	1.545	0
ACTTTCAGTCAGTGGA_14	2.095	0
AGACGTTAGTAGGTGC_14	2.63	0
AGAGCGAGTGACTACT_14	2.032	0
AGCATACTCTGCAGTA_14	2.062	0
AGGCCGTCACGTAAGG_14	1.878	0
AGGGTGATCCTATGTT_14	0.839	0
AGTAGTCTCCAAACAC_14	0.691	0
AGTGGGAGTCTGATCA_14	1.003	0
AGTGGGAGTTCGGGCT_14	1.98	0
AGTGTCAAGAAACCAT_14	2.186	0
ATCCGAAGTAGTACCT_14	1.277	0
ATCCGAAGTCGAATCT_14	1.438	0
ATGAGGGAGCTAGCCC_14	2.501	0
ATGCGATAGTGTGGCA_14	2.803	0
ATTGGACGTCGAAAGC_14	1.28	0
ATTGGACGTTTAGGAA_14	2.069	0
CACAGTATCGTGGACC_14	2.424	0.497
CAGCTAACATTGTGCA_14	2.688	0
CAGTCCTTCGTAGGAG_14	1.752	0
CATATGGCAACGATGG_14	2.108	0
CATATGGGTTAAGAAC_14	1.168	0
CATCCACTCCGGGTGT_14	1.348	0
CATCGAAGTCCAGTGC_14	3.068	0
CATGACAAGCTCCCAG_14	2.326	0
CCACGGAAGAGCTGGT_14	2.053	0
CCGGTAGTCGTGGACC_14	2.239	0
CCGTTCAGTTATCCGA_14	2.798	0
CCTTACGGTCACACGC_14	1.403	0
CCTTCCCAGTAGTGCG_14	2.152	0
CGAACATGTTCGTTGA_14	0.505	0
CGAATGTGTGAGCGAT_14	2.242	0
CGACCTTAGATAGGAG_14	0.654	0
CGACTTCCACGCTTTC_14	1.431	0
CGAGAAGAGCTGAAAT_14	0.682	0
CGATTGAGTTATCACG_14	1.667	0
CGCTATCGTTAGGGTG_14	0	1.105
CGCTGGAAGTGCGTGA_14	1.979	0
CGTAGGCGTCAGGACA_14	1.428	0
CGTGTAACACTTGGAT_14	1.585	0
CGTGTCTCAGGACGTA_14	1.859	0
CTACCCAAGCTAGTTC_14	1.689	0
CTAGAGTGTAGCAAAT_14	1.768	0
CTGAAACCAGACTCGC_14	1.641	0
CTGATAGAGGGTTCCC_14	1.57	0
CTGTTTACAAGCGTAG_14	3.033	0
GAAACTCAGCTAGTTC_14	1.191	0
GAATGAAAGCGCTCCA_14	2.253	0
GACCTGGAGTGGACGT_14	1.216	0
GACCTGGGTGGTTTCA_14	2.034	0
GACGTTAGTATTCGTG_14	2.376	0
GACTAACCAGCTGGCT_14	1.459	0
GAGTCCGCAAACCCAT_14	1.762	0
GCAATCAAGGCCCTCA_14	0	2.245
GCATGATCAGATGGCA_14	1.812	0
GCGCAACAGACACTAA_14	2.338	0
GCGCCAAGTCCGTCAG_14	0	1.643
GGATTACGTGCAGGTA_14	0.893	0
GGGTCTGAGCGATCCC_14	1.645	0
GGGTTGCGTTCACGGC_14	1.108	0
GGTATTGAGCTAGTGG_14	1.957	0
GGTGAAGGTCTTGTCC_14	1.758	0
GGTGCGTTCGCCGTGA_14	1.927	0
GTAACGTCAGCGAACA_14	1.875	0
GTACTCCTCGTCTGAA_14	2.112	0
GTCACAAAGATAGGAG_14	2.295	0
GTCCTCATCCTCAATT_14	0.976	0
GTCTTCGGTCAACTGT_14	1.635	0
GTGCAGCCAGTCTTCC_14	1.027	0
GTGCAGCGTGTCTGAT_14	1.168	0
GTGCGGTCAAGGACAC_14	1.616	0
GTGGGTCAGTACGCGA_14	1.083	0
GTGGGTCCATCACGTA_14	1.908	0
GTTCGGGGTACCTACA_14	0.947	0
GTTCTCGTCGGCGCAT_14	1.157	0
TACGGATCATTGGGCC_14	1.866	0
TACTCATTCAACACTG_14	0.807	0
TACTTGTTCGCGGATC_14	1.165	0
TCAGATGCACCGATAT_14	2.513	0
TCAGCAAAGCCCAACC_14	0.967	0
TCAGCTCCAGTATGCT_14	1.19	0
TCAGCTCTCTTGTATC_14	1.099	0
TCAGGTAGTCGCGTGT_14	2.588	0
TCCCGATGTTCAACCA_14	2.337	0
TCGCGTTGTCTAACGT_14	1.403	0
TCGCGTTTCTCCAGGG_14	2.763	0
TCGGTAACACCATGTA_14	1.012	0
TCGGTAAGTAATCACC_14	1.443	0
TCGTACCCATCGGAAG_14	1.501	0
TCTGAGAAGGTGATAT_14	1.613	0
TGACTAGGTGGTCTCG_14	2.438	0
TGGTTCCGTCCGAACC_14	1.821	0
TGTTCCGAGGAGTTGC_14	1.421	0
TTAGGCAGTGTTGGGA_14	1.371	1.085
TTCGAAGAGCTAGCCC_14	2.148	0
TTCGAAGGTAGAGTGC_14	1.091	0
TTCTACACAGCTGTGC_14	2.417	0
TTGGCAATCAACACTG_14	2.155	0
TTTCCTCTCTTTACGT_14	0	0.461
AACTTTCGTTGGGACA_15	0.498	0
ACTTGTTCACGCCAGT_15	1.34	0
AGGCCGTCACTCTGTC_15	1.681	0
ATTTCTGCATTTGCCC_15	2.368	0
CACACAATCAGTTTGG_15	0	2.903
CAGAGAGCACAACGTT_15	2.182	0
CAGCATAGTCAGCTAT_15	1.355	0
CGCGGTATCGCGTAGC_15	1.074	0
GATCGCGTCACGACTA_15	1.823	0
GCGGGTTCATGGTAGG_15	1.814	0
TGAGCATCATTTCAGG_15	0	1.325
AAACCTGGTCCAACTA_16	1.267	5.246
AAAGCAACAGCCTTGG_16	0	4.457
AACGTTGCACATTTCT_16	0	4.002
AACGTTGTCACCATAG_16	1.581	0.572
AAGGTTCTCCGAACGC_16	0	2.429
AAGTCTGAGTTAAGTG_16	0	1.102
ACACTGACATAGACTC_16	0	2.314
ACGAGCCTCGTCACGG_16	1.057	4.592
ACGATACGTAGCGTAG_16	0.962	1.443
AGAGCTTGTTCTGAAC_16	0	4.737
AGATCTGTCCGTCATC_16	0	5.521
AGCCTAACAGACAAGC_16	0.768	3.358
AGCGTCGTCGCGTTTC_16	0	1.174
AGCTCTCAGCGCCTTG_16	1.079	4.414
AGGCCGTCATGGGAAC_16	0	3.414
AGGGATGTCACCCGAG_16	0	1.818
AGGTCCGAGCCCAATT_16	0	4.666
AGTGGGAAGTAAGTAC_16	2.087	0
ATCCGAAAGTGCTGCC_16	1.33	0
ATCTACTGTGGCCCTA_16	0	3.957
ATGGGAGCACACAGAG_16	0	4.233
CAACCTCTCACCATAG_16	0	4.891
CACAAACCATAGTAAG_16	0	0.946
CACACCTTCATGTCCC_16	0.679	3.756
CACAGGCGTCCGTTAA_16	1.849	4.179
CACATTTTCGTTTATC_16	0	3.36
CACCAGGTCATTGCCC_16	0.977	0
CACCTTGCACGTCAGC_16	0	2.08
CAGTCCTAGCAATCTC_16	1.634	2.862
CATATTCTCGGCGCTA_16	0	2.635
CCAATCCTCTCTGAGA_16	0.613	2.484
CCACCTAAGATCCCAT_16	0	2.636
CCACGGAGTGGTACAG_16	0	4.473
CCCAGTTGTAACGCGA_16	0	3.91
CCGGTAGAGTGGAGAA_16	0	2.956
CCTAAAGAGCAAATCA_16	1.995	2.618
CCTACCACAGGGTTAG_16	0	1.273
CGAGAAGGTGTCTGAT_16	0	2.949
CGAGCACCAATCACAC_16	1.865	2.855
CGAGCCAAGATGGGTC_16	1.516	0
CGAGCCACAGTCACTA_16	0	2.659
CGATGTACAGGTTTCA_16	0	3.225
CGCCAAGCACCCAGTG_16	0	5.755
CGCTATCCACAGCCCA_16	0	2.815
CGGACTGGTACGCTGC_16	0	3.04
CGGACTGGTAGCGTAG_16	0	1.269
CGTAGCGAGTACGATA_16	0	3.504
CGTAGGCCACATAACC_16	0	5.794
CGTCCATAGCCAGAAC_16	1.641	0.467
CGTTAGAGTTTAAGCC_16	0	4.804
CTAACTTGTTCAGACT_16	1.007	0
CTACATTGTTCCCGAG_16	0	3.519
CTAGTGACAAGTAATG_16	0	3.605
CTCAGAACATTCTTAC_16	0	2.166
CTCTAATTCCTGCAGG_16	0	1.745
CTGAAACAGACTTGAA_16	0	2.505
CTGAAGTTCCGTTGCT_16	1.443	4.385
CTGAAGTTCTCCCTGA_16	2.409	0
CTGATCCCAAGACACG_16	0.853	0
CTGATCCGTCTCTTAT_16	0	5.199
CTGATCCTCTCTTGAT_16	0	5.325
CTGCGGACACACATGT_16	0	4.228
GAAATGAGTAAAGGAG_16	0	2.632
GATCGATCATAGAAAC_16	0	4.505
GATCGCGTCTGTACGA_16	0	3.46
GCACTCTAGCAGGTCA_16	0	3.508
GCATGTAAGGATGTAT_16	0	4.812
GCGCGATTCAGAGCTT_16	2.203	0
GCTGCAGGTTGTCTTT_16	0	3.079
GGAACTTGTTTAGGAA_16	0	4.262
GGACGTCCAATAGCAA_16	0	2.227
GGCCGATTCTGCTGTC_16	0	3.815
GGCTCGAAGAGCAATT_16	0	3.953
GGTGAAGAGAACAACT_16	2.077	0
GGTGAAGAGACTGGGT_16	0	2.954
GTCTTCGCACTCTGTC_16	0	4.367
GTGAAGGTCAGATAAG_16	0	5.451
GTGCGGTTCTCAACTT_16	0	1.493
GTGGGTCGTTTACTCT_16	0	2.613
GTTCTCGCAATCCAAC_16	0	3.824
TACGGATAGTAGCCGA_16	0	2.931
TACGGATTCACGCATA_16	0	5.445
TAGAGCTGTTTGACAC_16	1.784	5.23
TAGTGGTAGTAGGTGC_16	0	5.106
TCATTACGTATTCGTG_16	0	4.396
TCGGGACCACCGTTGG_16	2.194	5.217
TCGGTAAAGTTGTCGT_16	0.995	2.559
TGACGGCCAGCTCGAC_16	0	3.962
TGAGAGGGTTAAGGGC_16	0	2.456
TGCCCATGTCGATTGT_16	0	4.467
TGGACGCTCCGCAAGC_16	0	6.575
TGTGGTATCGTACCGG_16	0	2.644
TGTTCCGCAGGAATGC_16	0.59	4.034
TTAACTCAGCGATAGC_16	0	2.909
TTCGGTCGTGAGGCTA_16	0	4.311
TTGACTTTCTGGTATG_16	0	0.738
TTGCCGTCAATGGAAT_16	0	3.511
TTTCCTCAGACACTAA_16	1.468	1.468
TTTCCTCAGTGTACCT_16	0	4.222
ACGGAGATCTCTGAGA_17	2.63	0
ATAGACCAGTGAACAT_17	1.545	0
ATCCACCGTCCTGCTT_17	0	2.881
CGGACACAGCTGCCCA_17	2.749	0
CGGACTGCACGAGAGT_17	1.991	0
CGTGTAAAGATATGGT_17	2.991	0
CTAAGACCATGTAGTC_17	2.383	0
CTACACCAGACACGAC_17	3.309	0
CTACACCCACGCGAAA_17	0	2.727
GAAATGAGTATCGCAT_17	1.676	0
GGCAATTTCTTGAGGT_17	1.155	0
TCGCGTTGTAGCACGA_17	2.259	0
TGCGCAGTCAGCAACT_17	2.322	0
TGCTACCGTCAACATC_17	0	2.718
TGGGAAGGTGTGGTTT_17	2.142	0
TTTACTGCAACGATGG_17	1.232	0
ACATGGTTCCGGCACA_18	1.116	0
CGAATGTGTTATCCGA_18	1.1	0
CTACGTCCATGTCCTC_18	0.969	0
GAAACTCAGCTTATCG_18	0.853	0
GATCGATTCGCCATAA_18	1.839	0
GGACATTCAGATCTGT_18	1.648	0
TCGCGAGAGATGAGAG_18	1.18	0
TCGGGACTCTGTTGAG_18	0	1.516
TTTCCTCAGCACGCCT_18	1.907	0
AACTTTCAGTCGATAA_19	0.985	0
AGGGATGTCTCAACTT_19	2.095	0
AGGTCATTCGGCGCTA_19	2.665	0
ATCACGACACGCGAAA_19	1.867	0
CACAGTAAGAGAGCTC_19	1.221	0
CACCTTGAGATGTAAC_19	0	2.872
CCTTACGAGGTGCTAG_19	2.422	0
CGAGCACGTTACGACT_19	3.015	0
CGATGGCTCCACGACG_19	2.482	0
CTAAGACTCCCTAACC_19	2.453	0
CTGATAGGTGCACCAC_19	1.737	0
GTCATTTGTCTTCTCG_19	2.718	0
GTTAAGCGTGTGCCTG_19	1.102	0
TGCGGGTTCCGGGTGT_19	0	3.44
AACACGTCACCAGTTA_20	0.816	0
AACCGCGTCGGCGCAT_20	1.688	0
AAGGAGCGTGGACGAT_20	1.95	0
ACATACGCAGTCAGAG_20	2.815	0
CGGACGTGTTTGACTG_20	0	1.64
CTGTTTACAATCCAAC_20	2.089	0
GCCAAATAGATCGATA_20	1.766	0
GGATTACCATCTACGA_20	2.927	0
GTGCGGTTCAGAGACG_20	0	2.254
TACAGTGTCTCTTGAT_20	0	1.308
TCAGCAACAACAACCT_20	1.009	0
AAAGATGGTAGAGCTG_21	2.108	0
ACGAGGATCCGTTGTC_21	1.463	0
ACGCAGCCACACCGAC_21	1.412	0
ACGGAGAAGGTTCCTA_21	1.613	0
ACTATCTTCTGAGGGA_21	1.769	0
ACTGCTCCACTTAACG_21	2.044	0
AGATTGCTCGGTCCGA_21	1.859	0
AGCATACTCTTACCGC_21	1.235	0
AGCTTGAGTAAATGTG_21	1.198	0
AGTCTTTAGAGCTATA_21	1.723	0
ATCATCTGTCAACATC_21	2.67	0
ATCATCTGTGGCCCTA_21	1.698	0
ATTACTCAGGTTCCTA_21	2.501	0
ATTACTCCAAAGTCAA_21	1.259	0
CACACTCTCGTTGACA_21	2.759	0
CACATAGTCCTTTACA_21	1.488	2.061
CAGCAGCTCAGGATCT_21	1.497	0
CAGCATACAATAGCAA_21	1.713	0
CATCGAACATGTTGAC_21	1.297	0
CCAATCCTCATATCGG_21	1.647	0
CCACTACCATGCAATC_21	1.37	0
CCACTACTCACGATGT_21	1.938	0
CCACTACTCTCGTATT_21	1.939	0
CCGGGATGTGTCTGAT_21	2.588	0
CCGTACTAGATAGGAG_21	2.622	0
CCGTACTCACGCATCG_21	0.863	0.863
CCTTCGAAGTGGAGAA_21	1.537	0
CCTTCGATCCAAATGC_21	1.56	0
CGAACATAGTCTTGCA_21	2.197	0
CGACCTTGTCTGATTG_21	1.361	0
CGCTATCGTAATAGCA_21	1.881	0
CGCTATCGTTCATGGT_21	1.875	0
CGGACACCACTAAGTC_21	0	2.405
CGGACGTGTGTTGAGG_21	2.974	0
CGGTTAAGTCATCGGC_21	1.226	1.226
CGTCAGGCACAGCGTC_21	1.465	0
CGTTAGATCCTCCTAG_21	1.117	0
CTCACACTCTAACGGT_21	1.376	0
CTCGGAGCACAAGACG_21	2.361	0
CTCTACGAGGCTCTTA_21	0	4.923
CTGCGGAGTGTTGAGG_21	0	4.255
CTGTTTAAGCCAGAAC_21	2.028	0
CTTAACTAGCGATATA_21	1.687	0
GACACGCAGCTAGCCC_21	2.835	0
GACAGAGCATCGGACC_21	2.569	0
GACCAATCACGGACAA_21	1.104	0
GACGCGTTCTAGAGTC_21	2.26	0
GACGGCTTCGGAGGTA_21	0	1.019
GAGTCCGAGGTGATAT_21	1.529	0
GATCAGTCATTACGAC_21	2.53	0
GCGACCAAGCACCGCT_21	1.281	0
GCGACCACACCATGTA_21	1.388	0
GCTGCGACAAACCCAT_21	1.674	2.985
GGAATAATCACAATGC_21	1.2	0
GGACAAGGTTCCGGCA_21	1.649	0
GGATGTTAGAAGAAGC_21	1.726	0
GGATTACAGTCCATAC_21	2.065	0
GGATTACTCGGACAAG_21	2.584	0
GGCGACTCATGAACCT_21	1.867	0
GGGATGAGTCTGCAAT_21	1.039	0
GGTGAAGTCGATGAGG_21	1.813	0
GTATCTTAGCCAACAG_21	0	4.552
GTCGTAATCAATCTCT_21	1.677	0
GTGTTAGAGAGCCTAG_21	1.968	0
GTTACAGAGGAATTAC_21	1.192	0
TAAGAGATCAACCATG_21	1.47	0
TAAGTGCTCTTGTCAT_21	2.351	0
TACTTACGTTAAGGGC_21	0.834	0
TCCACACAGTGAATTG_21	1.931	0
TGCGGGTGTACTCTCC_21	2.355	0
TGCGGGTGTGTGAAAT_21	1.507	1.507
TGGACGCCACGAAGCA_21	2.161	0
TGGGCGTGTACCATCA_21	1.014	0
TGGGCGTTCGCGTAGC_21	2.487	0
TGTGGTAAGACTGGGT_21	2.232	0
TGTGTTTAGAAGGTTT_21	1.213	0
TTCTCAAGTATCAGTC_21	1.346	0
TTCTTAGTCTGTCCGT_21	1.263	0
TTGAACGGTTTAGCTG_21	2.111	0
TTGCGTCCATCGGGTC_21	1.636	0
AAAGATGAGGATGCGT_22	1.56	3.653
AAAGATGTCCGTTGTC_22	1.215	0
AAAGTAGGTCACCTAA_22	0	1.713
AACCATGAGTCTTGCA_22	1.459	0
AACCATGAGTGCGATG_22	0	3.382
AACCATGGTAAACGCG_22	0	1.584
AACTCTTAGCCCAACC_22	2.675	0
AAGACCTCATAGGATA_22	1.24	0
AAGCCGCAGTTAACGA_22	1.957	0.516
AAGGTTCAGCGTCAAG_22	0	1.376
ACCCACTGTTATCCGA_22	0	4.205
ACCGTAATCTCGCTTG_22	0.863	0.863
ACTGAACGTATATCCG_22	1.987	0
ACTTACTCAATGAAAC_22	0	1.033
ACTTACTGTCCATGAT_22	0	2.328
ACTTGTTCATGTTGAC_22	0	0.85
ACTTGTTTCAAAGTAG_22	0	3.89
AGAATAGAGTGCGTGA_22	0	3.326
AGACGTTCAAACCTAC_22	1.382	0
AGCATACGTAACGCGA_22	2.032	0
AGCCTAACAACACGCC_22	1.208	0
AGCTCCTCACTATCTT_22	0	1.689
AGGGATGAGGTCATCT_22	1.287	0
AGTCTTTCATCTACGA_22	1.732	0
AGTGTCACATCTCCCA_22	0	2.878
ATAAGAGAGACTCGGA_22	1.858	0
ATAGACCTCAATAAGG_22	0	1.089
ATCTACTTCTCTTGAT_22	1.016	0
ATGCGATAGGTGATTA_22	1.201	0
ATGTGTGAGACTGGGT_22	1.373	0
CAACTAGAGGGATGGG_22	2.35	0
CAAGGCCGTCAGTGGA_22	2.412	0
CACACCTCACGAAACG_22	0.984	0
CATCAGACACCACGTG_22	1.366	0
CCACGGAAGTGTGGCA_22	0	2.114
CCACTACTCTTGAGAC_22	1.572	1.572
CCCAGTTCAGGCTGAA_22	0	3.012
CCGTGGAAGTCCATAC_22	1.498	0
CCTACCAGTGGCCCTA_22	2.088	0
CCTACCATCTACTATC_22	0	3.999
CCTCAGTAGCGTAGTG_22	2.078	0
CCTTCGAAGCGTTGCC_22	1.127	0
CCTTTCTGTGCATCTA_22	0	1.403
CGCTGGAAGAGGTACC_22	2.098	3.388
CGGACGTGTCCGAATT_22	0	3.798
CGGACTGCACCAACCG_22	0	1.223
CGTCTACGTAAGTGTA_22	1.697	1.172
CTAACTTTCACATACG_22	1.119	0
CTACCCATCATCACCC_22	0	3.359
CTCGAGGTCCTCGCAT_22	2.404	0
CTCGTACAGCTAACAA_22	0	1.764
CTGAAACGTGGCGAAT_22	0	3.826
CTGTTTATCGGTCCGA_22	1.631	0
GACCTGGAGGCACATG_22	0	2.621
GACGTTATCTGAAAGA_22	0	2.138
GACTACAAGGAGCGAG_22	0	2.167
GATTCAGCACGCGAAA_22	0	2.53
GCAAACTGTCTGATCA_22	2.075	0
GCAGTTATCTTCGAGA_22	0	2.918
GCATGATAGGTTCCTA_22	2.654	0
GCGCAGTTCTCCAACC_22	1.988	0
GCGCGATCACTGAAGG_22	0	3.27
GCTCCTATCAGTACGT_22	1.262	0
GCTGCAGGTTATCACG_22	1.133	0
GCTGCAGTCGCTTAGA_22	0	1.61
GCTGCTTGTTAGTGGG_22	1.394	0
GCTGGGTCATGTCTCC_22	1.87	0
GGAAAGCAGACGACGT_22	0	2.108
GGCAATTCACACCGAC_22	0	2.563
GGCGACTAGCGTTCCG_22	1.535	0
GGGAGATAGACTAGGC_22	0	2.996
GGGATGATCAGAGACG_22	1.328	0
GGTGCGTTCAGCATGT_22	1.345	3.867
GTATCTTAGTGGGCTA_22	1.076	0
GTGAAGGAGCGTAGTG_22	1.779	0
GTGCTTCGTAGGCTGA_22	1.549	0
GTTACAGAGAATTCCC_22	1.184	0
GTTCATTCATGGTCAT_22	1.319	0
TACACGATCATGTCCC_22	0	1.172
TATTACCAGTTTAGGA_22	1.491	0
TCAATCTGTAGGGTAC_22	1.239	0
TCCCGATTCACGGTTA_22	0	1.326
TCGTACCCATCCCACT_22	0	1.223
TCGTAGAGTTACCGAT_22	1.618	0
TCTGAGAAGTTGAGTA_22	1.58	0
TGGTTCCCAAACGTGG_22	0	2.52
TTAGTTCTCGCGGATC_22	1.913	1.913
TTCGGTCCAGACAAGC_22	0	2.168
TTCTCCTCATGTCGAT_22	0	4.236
AACTCAGAGAGGGATA_23	1.694	0
AAGGAGCGTGCTTCTC_23	1.049	0
ACATCAGAGGCAAAGA_23	1.035	0
ACATCAGGTGGCGAAT_23	1.912	0.974
ACGATACAGCTCCCAG_23	1.139	0
ACTGCTCAGGACAGCT_23	1.258	0
AGAGTGGAGGGTCGAT_23	1.196	0
ATTATCCAGCTCCCAG_23	1.957	0
CACCACTAGGAGTCTG_23	2.202	0
CACTCCATCCTAAGTG_23	1.204	0
CAGCATAGTTCACCTC_23	2.66	0
CAGTAACGTTACGTCA_23	1.815	0
CATGACAGTGGCTCCA_23	1.028	0
CCACCTAAGTGCGTGA_23	0.896	0
CCCAATCGTATGCTTG_23	0.905	0
CCCATACTCGCAAACT_23	0.663	0
CGAATGTAGGCAAAGA_23	1.628	0
CGCCAAGCACCCAGTG_23	2.971	4.035
CGCCAAGCACTGTGTA_23	1.521	0
CGCTATCCATTAGCCA_23	0.729	0
CGTCACTGTACATCCA_23	1.187	0
CGTGTAATCTACTATC_23	2.47	0
CTACCCATCAGAAATG_23	1.877	0
CTGATAGAGTGGTAAT_23	0.945	0.945
CTTACCGGTGCAGGTA_23	1.049	0
CTTAGGAAGTTACGGG_23	0.996	0
GAACCTAGTTGAGTTC_23	0.875	0
GACGTGCTCTCTTGAT_23	1.043	0
GCATACATCCGAAGAG_23	1.244	0
GCTTGAACATACGCTA_23	1.849	0
GGAACTTCAAGCCTAT_23	1.083	0
GGATTACAGAGTAATC_23	1.469	0
GTAGTCAGTCGACTGC_23	1.476	0
GTCGGGTGTAAACGCG_23	1.717	0
GTCGTAAAGGTCATCT_23	1.669	0
GTGCAGCGTACCGTAT_23	1.468	0
GTGTGCGAGTGTGGCA_23	0.361	0
TACTCATCAGCCTTGG_23	2.314	0
TCCACACAGGAATCGC_23	0.963	0
TGCCAAACAGGGATTG_23	1.563	0
TGGCCAGGTGGTTTCA_23	1.212	0
TGGCTGGGTTGTGGCC_23	1.094	0
TTATGCTGTGAAGGCT_23	1.546	0
ACGGGCTAGTGGTAAT_24	0.235	0
ACTGAGTCATGCATGT_24	2.632	0
AGGCCACAGATGCCTT_24	1.731	0
AGGTCCGTCTCGATGA_24	0.965	0
ATCCGAATCGAACGGA_24	1.728	0
CACTCCACAAGTTGTC_24	2.148	0
CATATGGAGTGTCTCA_24	2.1	0
CCTTACGAGTTACCCA_24	1.052	0
CGGACACAGCTGCCCA_24	1.428	0
CGGAGTCCAGTACACT_24	2.002	0
CGTGTAAAGATATGGT_24	1.132	0
CTCATTAGTGCTGTAT_24	0	2.646
CTCGGGACAGTAAGAT_24	1.271	0
CTCGGGAGTCGCGTGT_24	1.608	0
CTGGTCTCACTAAGTC_24	0.915	0
CTTACCGTCTCTTATG_24	0	2.759
GACCAATCACACCGCA_24	0.728	0
GTCACGGTCTCTTATG_24	0	2.28
GTGAAGGCACACAGAG_24	0.953	0
TATCAGGAGGGATACC_24	0.55	0
TCACAAGTCAGTGCAT_24	0.846	0
TGCGCAGTCAGCAACT_24	0.961	0
TGGACGCAGTAAGTAC_24	1.634	0
TTCTCAATCAGTTAGC_24	3.038	0

## Sheet: ISLR-HLA-DRA
Barcodes	ISLR	HLA.DRA
AACGGTACCTTCGC_1	1.275	0
ATACCTTGCCGATA_1	1.571	0
CACTGAGAATGGTC_1	1.51	0
CAGTGTGATAGACC_1	2.131	0
CGTAACGAGCTGTA_1	1.954	0
GAAGTCTGTAGAGA_1	1.18	0
GAGTGGGACCCACT_1	0	3.077
TCAGTGGAGGAGCA_1	1.043	0
TGCTATACGCGAAG_1	1.933	0
TGGAACTGAGAACA_1	1.345	0
ACGCTGCTAACCAC_3	0.724	0.426
AGACACTGCTATGG_3	0.88	0
ATAGGCTGCTCAGA_3	1.869	0
ATTGGTCTAGTTCG_3	1.145	0
CACTTATGAGGTTC_3	0	0.859
GGTTTACTTGACCA_3	1.291	0
AACAAACTGGTTAC_4	1.446	1.621
AACCTTTGTGAGCT_4	0	1.204
AACGTTCTAGCACT_4	1.124	1.124
AAGAAGACTAACGC_4	0	1.615
AAGTATACTGACCA_4	1.814	1.116
ACAACCGAATGTGC_4	1.199	0.934
AGAATACTCGACAT_4	1.942	0
AGAATTTGTTCACT_4	0	1.556
AGCCACCTCTGTGA_4	2.477	1.534
AGTAATTGGATAGA_4	1.72	0
ATACAATGCACTAG_4	0	1.68
ATCGCAGATGCTCC_4	0	2.243
ATCGGTGACGCTAA_4	1.304	1.304
CACAATCTTGAACC_4	2.313	0
CATTAGCTTCAGAC_4	0	3.028
CCATGCTGGAGACG_4	1.081	1.234
CCGACTACAAGTGA_4	2.943	0
CGAGTATGCGCCTT_4	2.563	1.944
CGATACGAGTAAAG_4	1.344	1.344
CGCTCATGGCGAAG_4	3.033	0
CGGCCAGACAGTTG_4	0	1.753
CGTCCAACTAAAGG_4	2.374	0
CTCAGGCTCATGCA_4	1.404	1.404
CTTAGACTAGCATC_4	0	2.031
GAAGAATGAGAACA_4	1.774	0.967
GAAGCGGATGGAGG_4	1.418	0
GACTCCTGGGTATC_4	1.321	0
GACTGATGTTACTC_4	1.253	0
GAGTACACGTTTCT_4	2.159	1.403
GCCCAACTCTGTTT_4	0	2.154
GGACTATGACCATG_4	0	1.915
GGAGCAGAACTGGT_4	1.46	0
GGCCGATGTCCCAC_4	1.843	1.843
GGCGACACCTCGCT_4	1.006	0
GGCGACTGTTGGTG_4	1.622	1.311
GGGACCTGTCCCGT_4	1.416	1.416
GGTATGACAGCCTA_4	0	2.72
GTGTAGTGTGGCAT_4	1.7	1.175
GTTATCTGCTGAGT_4	1.189	1.717
GTTTAAGAAGCACT_4	1.114	1.114
TACCGAGATGCACA_4	1.326	0.869
TAGATCCTTGTGGT_4	0	4.631
TAGTCACTACAGCT_4	0	1.959
TCGACGCTGGAAAT_4	2.815	0
TCGATTTGGTCGTA_4	1.863	0
TGCACAGATTCAGG_4	1.589	0.68
TGGAACACCGTCTC_4	1.439	2.006
TTAACCACCCTCGT_4	0.935	1.41
TTATGGCTTCCAAG_4	2.24	0.875
AAGCCATGGACAGG_5	1.498	0.769
ACAAGAGAGTCAAC_5	0.664	0
ACGGGAGAGGCGAA_5	1.086	0
ACTTAGCTCGGTAT_5	0	1.993
AGGTACTGCAATCG_5	1.24	1.24
AGTAATACATCACG_5	0	1.164
ATCGCAGATCCAGA_5	0	0.931
CACGACCTAAAGCA_5	0	0.377
CGTGATGATACGAC_5	1.307	0
GCGATATGGAATCC_5	0.865	0
GTAACGTGACTACG_5	0	0.672
GTAGGTACGACAAA_5	0.887	1.35
GTGTATCTACAGTC_5	2.058	0
GTTGAGTGAAGCAA_5	0	1.792
TCTTACGATTCTCA_5	1.585	0
TGAGCTGATGCTAG_5	0	0.678
TGTTACTGCTAGTG_5	0	1.01
TTACAGCTGCGTTA_5	1.455	0
ACACGAACTCAGGT_6	0	0.579
GATGCAACTTCTTG_7	1.812	0
CTGATGGAGGGAGT_8	0.951	0
GCCCAACTGAATGA_8	2.647	0
TGCAAGACCACAAC_11	0.813	0
GACGAGGAAGATGA_12	2.121	0
AAAGTAGGTGCCTGGT_13	0	1.803
AACCATGAGCTATGCT_13	0	1.049
AACCATGCATACGCCG_13	1.775	3.809
AAGCCGCTCTACTATC_13	2.471	0
AATCCAGTCGGCTACG_13	1.793	1.793
ACAGCCGGTTCCCTTG_13	1.657	0.881
ACATACGCATAGAAAC_13	2.57	0
ACATGGTGTCTCTCTG_13	0	1.369
ACCAGTAAGACGACGT_13	0.79	1.226
ACCGTAAGTTGGTTTG_13	0.946	0
ACGATACTCAGCCTAA_13	0	1.116
ACGCCGACATTGGTAC_13	2.07	0
ACGGCCAGTAGGCTGA_13	1.342	1.138
ACGGGCTAGCCAGTAG_13	2.225	0
ACGTCAAGTTGCGCAC_13	1.645	0
ACTGATGAGTCTTGCA_13	1.317	1.629
AGATTGCCAAGGTGTG_13	1.088	1.088
AGCTCCTTCATGCTCC_13	0.651	0
AGGGTGATCACAAACC_13	2.853	1.035
AGTAGTCTCCAAACAC_13	0	4.063
AGTGAGGCATAAAGGT_13	0	2.489
AGTGGGACAGGTGCCT_13	1.839	0
AGTGTCATCTAGAGTC_13	0.759	1.185
ATAAGAGCAAGCTGAG_13	1.835	0
CAACTAGGTACTTGAC_13	1.78	1.242
CAAGGCCAGGAGCGTT_13	0.978	0.978
CAAGTTGGTTAGGGTG_13	0	1.727
CACACCTAGATGTCGG_13	0	1.405
CACACCTCATTACCTT_13	1.246	1.246
CAGAGAGTCCCTAACC_13	0	2.55
CAGCTGGCAAGAAGAG_13	0	1.375
CAGTCCTAGACAGGCT_13	0	1.557
CATCCACTCCAAGTAC_13	1.596	0
CATGCCTTCGTCCGTT_13	2.203	0
CATGGCGGTAATTGGA_13	1.757	0.788
CCAATCCCAGACGCAA_13	2.263	0
CCACCTAAGAGGGCTT_13	2.327	0
CCACGGAGTCCAAGTT_13	1.185	0.759
CCACTACCATATGGTC_13	0	1.179
CCCTCCTAGCTGTCTA_13	1.061	2.586
CCTTCGAAGCGCTCCA_13	1.22	3.305
CCTTCGAGTGAAAGAG_13	1.596	1.087
CGAGAAGAGCTGAAAT_13	0	4.998
CGAGAAGGTCACAAGG_13	2.105	3.842
CGATTGAGTCGAGTTT_13	0	2.019
CGATTGATCTCCCTGA_13	1.228	0.472
CGCGGTAAGATCCCAT_13	0.948	0
CGCTGGAAGATAGGAG_13	0	1.36
CGGAGTCAGAGACTAT_13	1.008	1.008
CGTCAGGCAAACGTGG_13	0	1.078
CGTTGGGCAGCTGCTG_13	1.248	0
CTACCCACACGGCTAC_13	0	1.095
CTAGCCTTCCACTGGG_13	2.312	1.395
CTCAGAAAGTAAGTAC_13	1.279	3.917
CTCAGAATCACAAACC_13	0	0.972
CTCGGAGAGAATCTCC_13	1.759	0
CTCGGAGAGATCGGGT_13	2.091	0
CTGCCTAGTGTTAAGA_13	1.18	0
CTGGTCTTCAGAGCTT_13	1.745	0
CTGTGCTAGGCGACAT_13	0	2.875
CTTGGCTAGCGCTTAT_13	0	2.251
GAACATCTCCTTGCCA_13	1.219	1.219
GAACCTACACAGGCCT_13	1.16	0
GACCAATAGTGGGTTG_13	0	2.975
GACTACAAGCACACAG_13	0	0.7
GATCTAGAGATAGTCA_13	0	1.876
GATTCAGGTCGCATAT_13	2.412	1.804
GCAAACTAGGCTCTTA_13	0	3.007
GCAATCACAGATTGCT_13	1.217	0
GCAGCCAAGGACGAAA_13	0	4.424
GCAGCCAGTGCGCTTG_13	2.138	0
GCATACAAGTTTCCTT_13	0	1.911
GCATACACACATTCGA_13	0	1.101
GCCAAATCACTGCCAG_13	0	1.146
GCGCAGTAGCTACCTA_13	0.633	1.018
GCTGCAGAGACTAGGC_13	2.252	0
GGAATAAAGTACATGA_13	0	2.754
GGACAAGTCGTTTATC_13	1.761	0
GGATTACTCCTGCTTG_13	0	1.658
GGCAATTCAAGTCTAC_13	0	0.887
GGCAATTCATACCATG_13	0.977	0.977
GGGATGAGTTTAAGCC_13	1.95	0
GGGCACTCAAAGTGCG_13	1.678	1.678
GGTGTTAAGATCGATA_13	1.379	0.688
GGTGTTATCATCGCTC_13	1.975	1.121
GGTGTTATCGCCTGTT_13	0	1.672
GTAACTGGTACCGTTA_13	1.471	0
GTCACAAGTGTGGTTT_13	0	1.683
GTCTTCGAGTTAACGA_13	0	2.218
GTGCATAGTTGTCGCG_13	2.495	0.837
GTGTGCGAGGTGACCA_13	0.734	0.734
GTTACAGTCACTTCAT_13	2.037	0
TAAGTGCAGTGTTAGA_13	2.543	0
TACGGTAAGCCGCCTA_13	1.398	0
TACGGTAGTACCGTAT_13	1.591	0
TAGTTGGAGATGTAAC_13	1.838	1.292
TATCAGGCATACGCTA_13	2.113	0
TATCTCAGTATCACCA_13	1.254	1.793
TCAGATGAGCCCAGCT_13	0	1.439
TCAGATGTCAACACTG_13	1.661	0
TCAGCTCGTAAACACA_13	1.319	0.863
TCCCGATAGGCATGTG_13	0.946	0.946
TCGTAGATCATGTCCC_13	0	1.41
TCTATTGCAACTTGAC_13	1.142	0
TCTATTGCACGCATCG_13	0	2.003
TCTGGAAAGCCTATGT_13	1.64	0
TCTTTCCTCACGCATA_13	1.097	1.097
TGATTTCAGAGTGAGA_13	2.094	1.216
TGCGTGGTCAACACTG_13	2.257	0
TGCTACCTCTTGTATC_13	0	1.756
TGGCCAGAGACTCGGA_13	0	1.489
TGGGCGTGTGGTCCGT_13	0	1.327
TGTGGTAAGCCGTCGT_13	2.083	0
TGTGTTTCAGATGAGC_13	1.148	1.148
TTAACTCCATAAAGGT_13	0	1.283
TTAGGACAGCGTTCCG_13	0	1.372
TTGAACGAGTACGTAA_13	0.903	0.903
TTGACTTTCCTCAACC_13	2.795	0
TTTACTGAGACCTTTG_13	1.432	1.432
TTTGTCACATACGCCG_13	0	1.954
AACACGTAGTTGTAGA_14	2.075	1.331
AACCATGAGTGGTAGC_14	1.022	1.022
AACCATGTCGCCTGAG_14	2.076	1.201
AACTCAGAGGGATGGG_14	0	1.293
AAGACCTTCCAAACAC_14	0	1.154
AAGGCAGCAGCTGTGC_14	0	1.153
AAGGTTCAGGTCATCT_14	1.071	0.673
ACATACGCATAGAAAC_14	0.355	0
ACATCAGGTAAGCACG_14	1.754	0.953
ACCCACTAGGATGGTC_14	1.501	0.771
ACCCACTCAGAAGCAC_14	0	1.54
ACCCACTTCTGTCAAG_14	1.372	1.372
ACGCCAGTCGTAGGAG_14	0	1.077
ACGGAGACACGTGAGA_14	1.418	0.714
ACGGCCACATACAGCT_14	1.011	1.011
ACGGCCATCTCGTTTA_14	0.841	0
ACGGGTCAGAGCAATT_14	0	1.051
ACTGCTCGTTCAGACT_14	0	4.243
ACTGTCCTCATCGATG_14	2.204	0.96
ACTTTCACACTAGTAC_14	1.545	1.291
ACTTTCAGTCAGTGGA_14	2.095	2.095
AGACGTTAGTAGGTGC_14	2.63	0
AGACGTTCAGACAGGT_14	0	1.848
AGAGCGAGTGACTACT_14	2.032	1.166
AGCATACTCTGCAGTA_14	2.062	0
AGCCTAACATTACGAC_14	0	3.394
AGGCCGTAGTGGGTTG_14	0	2.447
AGGCCGTCACGTAAGG_14	1.878	1.327
AGGGTGATCCTATGTT_14	0.839	0
AGTAGTCTCCAAACAC_14	0.691	3.659
AGTGGGACATGCTGGC_14	0	1.366
AGTGGGAGTCTGATCA_14	1.003	1.494
AGTGGGAGTTCGGGCT_14	1.98	0
AGTGTCAAGAAACCAT_14	2.186	0.687
ATCATCTTCATGCATG_14	0	1.096
ATCCACCCATACTCTT_14	0	0.642
ATCCGAAGTAGTACCT_14	1.277	0.83
ATCCGAAGTCGAATCT_14	1.438	1.438
ATGAGGGAGCTAGCCC_14	2.501	0
ATGCGATAGTGTGGCA_14	2.803	0
ATGTGTGGTCGGGTCT_14	0	2.088
ATTGGACGTCGAAAGC_14	1.28	0
ATTGGACGTTTAGGAA_14	2.069	0
CACAGTATCGTGGACC_14	2.424	0.497
CACTCCACACACAGAG_14	0	1.955
CAGAATCAGTGCAAGC_14	0	2.146
CAGCTAACATTGTGCA_14	2.688	0.649
CAGTCCTTCGTAGGAG_14	1.752	0
CATATGGCAACGATGG_14	2.108	1.819
CATATGGGTTAAGAAC_14	1.168	0
CATCCACTCCGGGTGT_14	1.348	0.886
CATCGAAGTCCAGTGC_14	3.068	0
CATGACAAGCTCCCAG_14	2.326	0.767
CCACGGAAGAGCTGGT_14	2.053	0
CCACTACGTTCCACTC_14	0	2.394
CCGGGATAGGTAGCTG_14	0	2.564
CCGGTAGTCGTGGACC_14	2.239	0.787
CCGTTCAGTTATCCGA_14	2.798	0
CCTTACGGTCACACGC_14	1.403	0
CCTTCCCAGTAGTGCG_14	2.152	0.735
CGAACATGTTCGTTGA_14	0.505	1.09
CGAATGTGTGAGCGAT_14	2.242	0
CGACCTTAGATAGGAG_14	0.654	0
CGACTTCCACGCTTTC_14	1.431	0
CGAGAAGAGCTGAAAT_14	0.682	5.305
CGATTGAGTTATCACG_14	1.667	0
CGCTGGAAGTGCGTGA_14	1.979	0.94
CGTAGGCGTCAGGACA_14	1.428	0
CGTGTAACACTTGGAT_14	1.585	0.83
CGTGTCTCAGGACGTA_14	1.859	0
CGTTAGAGTGATGATA_14	0	1.471
CTACCCAAGCTAGTTC_14	1.689	2.547
CTAGAGTGTAGCAAAT_14	1.768	0.795
CTCATTAAGGATGGTC_14	0	1.551
CTGAAACCAGACTCGC_14	1.641	0.87
CTGATAGAGGGTTCCC_14	1.57	0.82
CTGTGCTGTGTGGCTC_14	0	1.292
CTGTTTACAAGCGTAG_14	3.033	0
CTTTGCGAGAGGACGG_14	0	2.185
GAAACTCAGCTAGTTC_14	1.191	0.684
GAATGAAAGCGCTCCA_14	2.253	0.796
GACCTGGAGTGGACGT_14	1.216	1.749
GACCTGGGTGGTTTCA_14	2.034	0.473
GACGTTAGTATTCGTG_14	2.376	0
GACTAACCAGCTGGCT_14	1.459	0.842
GAGTCCGCAAACCCAT_14	1.762	0.958
GAGTCCGTCTTAGCCC_14	0	1.189
GATCGTAAGTGCTGCC_14	0	1.328
GATCTAGTCGGCGCAT_14	0	1.211
GCAATCAAGGCCCTCA_14	0	0.989
GCATGATCAGATGGCA_14	1.812	0.996
GCATGTAAGCCAGGAT_14	0	1.14
GCGCAACAGACACTAA_14	2.338	1.055
GCGCAACCAAGGTTTC_14	0	1.056
GCGCAACGTAGCGTCC_14	0	0.842
GCTTGAATCCACGAAT_14	0	1.309
GGAATAAGTCTAAACC_14	0	1.096
GGACAAGGTCGGATCC_14	0	2.714
GGAGCAATCCAGTATG_14	0	2.15
GGATTACGTGCAGGTA_14	0.893	0
GGCAATTAGTGCAAGC_14	0	1.007
GGGTCTGAGCGATCCC_14	1.645	1.645
GGGTTGCGTTCACGGC_14	1.108	0
GGTATTGAGCTAGTGG_14	1.957	0
GGTGAAGGTCTTGTCC_14	1.758	1.072
GGTGCGTTCGCCGTGA_14	1.927	0
GTAACGTCAGCGAACA_14	1.875	1.044
GTACTCCTCGTCTGAA_14	2.112	0
GTCAAGTCAAAGGTGC_14	0	1.09
GTCACAAAGATAGGAG_14	2.295	0.689
GTCATTTCATGAACCT_14	0	2.497
GTCCTCATCCTCAATT_14	0.976	0
GTCCTCATCGTAGATC_14	0	1.384
GTCTTCGGTCAACTGT_14	1.635	1.247
GTGCAGCCAGTCTTCC_14	1.027	1.646
GTGCAGCGTGTCTGAT_14	1.168	1.168
GTGCGGTCAAGGACAC_14	1.616	0.698
GTGGGTCAGTACGCGA_14	1.083	0
GTGGGTCCATCACGTA_14	1.908	0.89
GTTAAGCGTAGGACAC_14	0	2.643
GTTACAGAGGCCGAAT_14	0	1.241
GTTCGGGGTACCTACA_14	0.947	1.425
GTTCTCGTCGGCGCAT_14	1.157	1.157
TACGGATCATTGGGCC_14	1.866	0
TACTCATTCAACACTG_14	0.807	0.807
TACTTACCAGCGTTCG_14	0	1.039
TACTTGTTCGCGGATC_14	1.165	0.743
TCAACGAGTAGGACAC_14	0	1.945
TCAATCTGTAAACACA_14	0	1.299
TCAGATGCACCGATAT_14	2.513	1.897
TCAGCAAAGCCCAACC_14	0.967	0.967
TCAGCTCCAGTATGCT_14	1.19	0
TCAGCTCTCTTGTATC_14	1.099	0
TCAGGTAGTCGCGTGT_14	2.588	0
TCCCGATGTTCAACCA_14	2.337	0.849
TCGCGTTGTCTAACGT_14	1.403	0.704
TCGCGTTTCTCCAGGG_14	2.763	0
TCGGTAACACCATGTA_14	1.012	0
TCGGTAAGTAATCACC_14	1.443	1.443
TCGTACCCATCGGAAG_14	1.501	0
TCTATTGTCTACGAGT_14	0	0.634
TCTGAGAAGGTGATAT_14	1.613	1.102
TCTTTCCTCGCTTAGA_14	0	3
TGACTAGGTGGTCTCG_14	2.438	0
TGCCCTACAGCGAACA_14	0	2.61
TGGTTCCGTCCGAACC_14	1.821	1.122
TGTTCCGAGGAGTTGC_14	1.421	0.945
TTAGGACAGATAGGAG_14	0	1.158
TTAGGCAGTGTTGGGA_14	1.371	0
TTAGTTCGTCCGACGT_14	0	1.282
TTCGAAGAGCTAGCCC_14	2.148	1.799
TTCGAAGGTAGAGTGC_14	1.091	1.091
TTCTACACAGCTGTGC_14	2.417	1.113
TTCTCCTCATGGGAAC_14	0	1.738
TTCTCCTGTCCGTGAC_14	0	1.377
TTGGCAATCAACACTG_14	2.155	2.155
TTTCCTCTCTTTACGT_14	0	0.461
TTTGTCATCAGCGATT_14	0	0.842
AACTTTCGTTGGGACA_15	0.498	1.441
ACAGCTACAGAGCCAA_15	0	3.365
ACTTGTTCACGCCAGT_15	1.34	2.247
AGCATACAGTATTGGA_15	0	2.297
AGCTCCTAGTACACCT_15	0	1.84
AGGCCGTCACTCTGTC_15	1.681	0
ATTTCTGCATTTGCCC_15	2.368	1.765
CAGAGAGCACAACGTT_15	2.182	0.945
CAGCATAGTCAGCTAT_15	1.355	0
CCTAGCTGTACAGTTC_15	0	1.536
CCTATTAAGAGCAATT_15	0	2.772
CGCGGTATCGCGTAGC_15	1.074	1.58
GATCGCGTCACGACTA_15	1.823	1.004
GATTCAGAGCTGCGAA_15	0	1.453
GCGAGAACAACAACCT_15	0	1.545
GCGGGTTCATGGTAGG_15	1.814	1.814
AAACCTGGTCCAACTA_16	1.267	2.417
AACGTTGTCACCATAG_16	1.581	3.048
AAGGCAGTCATCATTC_16	0	1.509
AAGTCTGAGTTAAGTG_16	0	2.201
ACACTGACATAGACTC_16	0	2.314
ACGAGCCTCGTCACGG_16	1.057	2.142
ACGATACGTAGCGTAG_16	0.962	2.207
ACGATACGTTTGGGCC_16	0	2.641
AGATCTGGTGAAATCA_16	0	2.194
AGATCTGTCCGTCATC_16	0	2.038
AGCCTAACAGACAAGC_16	0.768	1.497
AGCGTCGTCGCGTTTC_16	0	1.699
AGCTCTCAGCGCCTTG_16	1.079	2.371
AGGCCGTCATGGGAAC_16	0	1.708
AGGGATGTCACCCGAG_16	0	3.464
AGTGGGAAGTAAGTAC_16	2.087	1.363
ATCCGAAAGTGCTGCC_16	1.33	2.495
ATCTACTGTGGCCCTA_16	0	2.421
ATGGGAGCACACAGAG_16	0	2.512
ATTGGTGGTTCAGACT_16	0	2.41
CAACCTCTCACCATAG_16	0	2.283
CACAAACCATAGTAAG_16	0	2.183
CACACCTGTACCGAGA_16	0	2.268
CACACCTTCATGTCCC_16	0.679	3.406
CACAGGCGTCCGTTAA_16	1.849	0
CACAGGCGTCTGGAGA_16	0	2.381
CACCAGGTCATTGCCC_16	0.977	4.486
CACCTTGCACGTCAGC_16	0	3.584
CAGAATCCACTTCTGC_16	0	2.34
CAGTCCTAGCAATCTC_16	1.634	2.224
CATATTCCACAAGACG_16	0	1.631
CATATTCTCGGCGCTA_16	0	3.965
CATCCACGTCCAGTTA_16	0	1.703
CCAATCCAGGACAGAA_16	0	2.231
CCAATCCTCTCTGAGA_16	0.613	2.484
CCACCTAAGATCCCAT_16	0	1.671
CCACGGAGTGGTACAG_16	0	1.972
CCCAGTTGTAACGCGA_16	0	2.292
CCGGGATCATACGCCG_16	0	2.397
CCTAAAGAGCAAATCA_16	1.995	0
CCTAAAGAGCTGATAA_16	0	2.352
CCTACCACAGGGTTAG_16	0	2.629
CGAGAAGGTGTCTGAT_16	0	2.307
CGAGCACCAATCACAC_16	1.865	3.128
CGAGCCAAGATGGGTC_16	1.516	2.093
CGAGCCACAGTCACTA_16	0	1.691
CGATGGCCACGGTAGA_16	0	2.952
CGCCAAGCACCCAGTG_16	0	2.237
CGCGGTAAGTTAGCGG_16	0	3.011
CGGACTGGTACGCTGC_16	0	3.316
CGGACTGGTAGCGTAG_16	0	2.159
CGGAGCTAGTCATCCA_16	0	1.78
CGTAGCGAGTACGATA_16	0	2.464
CGTCCATAGCCAGAAC_16	1.641	1.641
CGTTAGAGTTTAAGCC_16	0	1.529
CTAACTTGTTCAGACT_16	1.007	2.073
CTACATTGTTCCCGAG_16	0	2.478
CTCAGAACATTCTTAC_16	0	1.582
CTGAAACAGACTTGAA_16	0	3.157
CTGAAGTTCCGTTGCT_16	1.443	3.128
CTGAAGTTCTCCCTGA_16	2.409	0
CTGATCCCAAGACACG_16	0.853	1.307
CTGATCCTCTCTTGAT_16	0	2.573
CTGCGGACACACATGT_16	0	2.506
GAAATGAGTAAAGGAG_16	0	1.441
GAACATCCAGTATGCT_16	0	2.486
GATCGATCATAGAAAC_16	0	1.565
GCACTCTAGCAGGTCA_16	0	1.484
GCATGATAGAGGTTGC_16	0	2.448
GCATGTAAGGATGTAT_16	0	4.563
GCGCCAACATACGCCG_16	0	2.578
GCGCGATGTTCCACAA_16	0	1.439
GCGCGATTCAGAGCTT_16	2.203	0
GGACGTCCAATAGCAA_16	0	2.595
GGATGTTAGGCGCTCT_16	0	3.919
GGCTCGAAGAGCAATT_16	0	2.331
GGGCACTGTGATAAAC_16	0	1.745
GGTGAAGAGAACAACT_16	2.077	2.077
GTCTTCGCACTCTGTC_16	0	1.628
GTGAAGGTCAGATAAG_16	0	1.924
GTGCGGTTCTCAACTT_16	0	1.723
GTGGGTCGTTTACTCT_16	0	1.991
GTTCTCGCAATCCAAC_16	0	1.743
TAAGAGAAGATCCGAG_16	0	2.223
TAAGAGATCTCGATGA_16	0	1.797
TACGGATAGTAGCCGA_16	0	2.29
TAGAGCTGTTTGACAC_16	1.784	2.594
TAGTGGTAGTAGGTGC_16	0	2.331
TCAGCTCGTCATGCAT_16	0	2.614
TCATTACGTATTCGTG_16	0	2.003
TCATTTGGTCACACGC_16	0	2.269
TCGGGACCACCGTTGG_16	2.194	1.607
TCGGTAAAGTTGTCGT_16	0.995	2.418
TGACGGCCAGCTCGAC_16	0	2.9
TGCCCATGTCGATTGT_16	0	1.802
TGCCCTAGTTTGGGCC_16	0	2.97
TGGACGCTCCGCAAGC_16	0	2.641
TGTGGTATCGTACCGG_16	0	2.02
TGTTCCGCAGGAATGC_16	0.59	3.157
TTAACTCAGCGATAGC_16	0	1.359
TTAGGACTCGTTTATC_16	0	2.091
TTCGAAGCACAGGAGT_16	0	3.46
TTGACTTGTTCGGGCT_16	0	2.768
TTGACTTTCTGGTATG_16	0	2.022
TTGCCGTCAATGGAAT_16	0	2.21
TTTCCTCAGACACTAA_16	1.468	2.4
TTTCCTCAGTGTACCT_16	0	2.136
TTTGTCAGTATCACCA_16	0	1.026
AAAGCAACATGTTCCC_17	0	2.366
ACCAGTAAGATCGGGT_17	0	2.795
ACCCACTTCAAAGTAG_17	0	2.49
ACGGAGATCTCTGAGA_17	2.63	0
ATAGACCAGTGAACAT_17	1.545	2.126
ATCTGCCTCAACACTG_17	0	3.102
ATGTGTGTCACAGTAC_17	0	2.749
CATCAGATCGTACCGG_17	0	3.322
CGGACACAGCTGCCCA_17	2.749	0
CGGACTGCACGAGAGT_17	1.991	0
CGTGTAAAGATATGGT_17	2.991	0
CGTTAGACAGCTGCAC_17	0	2.132
CGTTCTGCAATCAGAA_17	0	4.198
CTAAGACCATGTAGTC_17	2.383	0
CTACACCAGACACGAC_17	3.309	0
CTACACCCACGCGAAA_17	0	2.727
CTGTGCTGTAGCCTAT_17	0	2.855
GAAATGAGTATCGCAT_17	1.676	0
GACGTTATCATTTGGG_17	0	2.698
GATTCAGGTTGCCTCT_17	0	2.429
GGCAATTTCTTGAGGT_17	1.155	3.377
GGGTCTGCATCGACGC_17	0	2.669
GTAGTCATCACCCGAG_17	0	2.716
TATCAGGTCTCAAACG_17	0	1.87
TCAGCAAGTTCCATGA_17	0	2.553
TCAGGTAAGGGTTCCC_17	0	3.636
TCGCGTTGTAGCACGA_17	2.259	0
TGCGCAGTCAGCAACT_17	2.322	0
TGCGTGGCAAATCCGT_17	0	2.584
TGGGAAGGTGTGGTTT_17	2.142	2.775
TTTACTGCAACGATGG_17	1.232	1.232
ACATGGTTCCGGCACA_18	1.116	1.631
CGAATGTGTTATCCGA_18	1.1	0
CTACGTCCATGTCCTC_18	0.969	0
GAAACTCAGCTTATCG_18	0.853	0
GATCGATTCGCCATAA_18	1.839	0
GCATGCGCAAGGTGTG_18	0	2.861
GGACATTCAGATCTGT_18	1.648	0
TCGCGAGAGATGAGAG_18	1.18	0
TCGGGACTCTGTTGAG_18	0	1.516
TTTCCTCAGCACGCCT_18	1.907	0
AACTTTCAGTCGATAA_19	0.985	0
AGGGATGTCTCAACTT_19	2.095	0
AGGTCATTCGGCGCTA_19	2.665	0
ATCACGACACGCGAAA_19	1.867	0
CACAGTAAGAGAGCTC_19	1.221	0
CCTTACGAGGTGCTAG_19	2.422	0
CGAGCACGTTACGACT_19	3.015	0
CGATGGCTCCACGACG_19	2.482	0
CTAAGACTCCCTAACC_19	2.453	0
CTGATAGGTGCACCAC_19	1.737	0
GTCATTTGTCTTCTCG_19	2.718	2.088
GTTAAGCGTGTGCCTG_19	1.102	0
AACACGTCACCAGTTA_20	0.816	0
AACCGCGTCGGCGCAT_20	1.688	0.904
AAGGAGCGTGGACGAT_20	1.95	2.569
ACATACGCAGTCAGAG_20	2.815	0
AGCGTATGTCTCCACT_20	0	3.11
ATGGGAGGTAGCGATG_20	0	1.418
CCCAATCGTCTCACCT_20	0	2.51
CCTTACGTCACGCGGT_20	0	2.283
CGATCGGAGGTTCCTA_20	0	3.444
CGATCGGTCGGAGCAA_20	0	2.904
CTACACCTCCGTAGTA_20	0	1.972
CTGTTTACAATCCAAC_20	2.089	0
CTTGGCTGTCAAAGAT_20	0	2.74
GCCAAATAGATCGATA_20	1.766	0
GGATTACCATCTACGA_20	2.927	0
TACAGTGTCTCTTGAT_20	0	3.23
TCAGCAACAACAACCT_20	1.009	3.797
TCGTAGAGTTGGGACA_20	0	2.23
TCTGAGATCAGAGCTT_20	0	2.754
TGGCTGGCAGCGTTCG_20	0	2.34
TGTGGTACACACAGAG_20	0	2.675
AAAGATGGTAGAGCTG_21	2.108	0
ACGAGGATCCGTTGTC_21	1.463	0
ACGCAGCCACACCGAC_21	1.412	0
ACGGAGAAGGTTCCTA_21	1.613	0
ACTATCTTCTGAGGGA_21	1.769	0
ACTGCTCCACTTAACG_21	2.044	0
AGAGCGAAGACTGTAA_21	0	4.185
AGATTGCTCGGTCCGA_21	1.859	0
AGCATACTCTTACCGC_21	1.235	0
AGCTTGAGTAAATGTG_21	1.198	1.198
AGGCCACAGCTGCAAG_21	0	2.101
AGTCTTTAGAGCTATA_21	1.723	0
ATCATCTGTCAACATC_21	2.67	0
ATCATCTGTGGCCCTA_21	1.698	2.498
ATCATGGAGAACTGTA_21	0	3.384
ATTACTCAGGTTCCTA_21	2.501	0
ATTACTCCAAAGTCAA_21	1.259	0
CACACTCTCGTTGACA_21	2.759	0
CACATAGTCCTTTACA_21	1.488	1.488
CAGCAGCTCAGGATCT_21	1.497	0
CAGCATACAATAGCAA_21	1.713	0
CATCGAACATGTTGAC_21	1.297	0
CCAATCCTCATATCGG_21	1.647	0
CCACCTACACACGCTG_21	0	3.049
CCACTACCATGCAATC_21	1.37	0
CCACTACTCACGATGT_21	1.938	3.036
CCACTACTCTCGTATT_21	1.939	0
CCGGGATGTGTCTGAT_21	2.588	0
CCGTACTAGATAGGAG_21	2.622	0
CCGTACTCACGCATCG_21	0.863	0
CCTTCGAAGTGGAGAA_21	1.537	0
CCTTCGATCCAAATGC_21	1.56	0
CGAACATAGTCTTGCA_21	2.197	0
CGACCTTGTCTGATTG_21	1.361	0
CGCTATCGTAATAGCA_21	1.881	0
CGCTATCGTTCATGGT_21	1.875	0
CGGACACCACTAAGTC_21	0	0.751
CGGACGTGTGTTGAGG_21	2.974	0
CGGTTAAGTCATCGGC_21	1.226	0
CGTCAGGCACAGCGTC_21	1.465	0
CGTTAGATCCTCCTAG_21	1.117	0
CTCACACTCTAACGGT_21	1.376	0
CTCGGAGCACAAGACG_21	2.361	0
CTGTTTAAGCCAGAAC_21	2.028	0
CTTAACTAGCGATATA_21	1.687	0
CTTACCGCAGATCGGA_21	0	1.329
GACACGCAGCTAGCCC_21	2.835	0
GACAGAGCATCGGACC_21	2.569	0
GACCAATCACGGACAA_21	1.104	0
GACGCGTTCTAGAGTC_21	2.26	0
GAGTCCGAGGTGATAT_21	1.529	0
GATCAGTCATTACGAC_21	2.53	0
GCGACCAAGCACCGCT_21	1.281	0
GCGACCACACCATGTA_21	1.388	2.305
GCTGCGACAAACCCAT_21	1.674	0.894
GGAATAATCACAATGC_21	1.2	2.074
GGACAAGGTTCCGGCA_21	1.649	1.649
GGATGTTAGAAGAAGC_21	1.726	0
GGATTACAGTCCATAC_21	2.065	0
GGATTACTCGGACAAG_21	2.584	0
GGCGACTCATGAACCT_21	1.867	0
GGGATGAGTCTGCAAT_21	1.039	0
GGTGAAGTCGATGAGG_21	1.813	0
GTCGTAATCAATCTCT_21	1.677	0
GTGTTAGAGAGCCTAG_21	1.968	0
GTTACAGAGGAATTAC_21	1.192	0
TAAGAGATCAACCATG_21	1.47	0
TAAGTGCTCTTGTCAT_21	2.351	0
TACTTACGTTAAGGGC_21	0.834	0
TACTTGTAGAGTACAT_21	0	2.726
TCCACACAGTGAATTG_21	1.931	0
TCCACACTCTGAAAGA_21	0	1.855
TGCGGGTGTACTCTCC_21	2.355	0
TGCGGGTGTGTGAAAT_21	1.507	0
TGGACGCCACGAAGCA_21	2.161	0
TGGGCGTGTACCATCA_21	1.014	0
TGGGCGTTCGCGTAGC_21	2.487	0
TGTGGTAAGACTGGGT_21	2.232	0
TGTGTTTAGAAGGTTT_21	1.213	0
TTCTCAAGTATCAGTC_21	1.346	0
TTCTTAGTCTGTCCGT_21	1.263	0
TTGAACGGTTTAGCTG_21	2.111	0
TTGCGTCCATCGGGTC_21	1.636	0
AAAGATGAGGATGCGT_22	1.56	1.56
AAAGATGTCCGTTGTC_22	1.215	0
AACACGTTCCGATATG_22	0	1.034
AACCATGAGTCTTGCA_22	1.459	0
AACCATGGTAAACGCG_22	0	3.188
AACTCTTAGCCCAACC_22	2.675	0
AAGACCTCATAGGATA_22	1.24	0
AAGCCGCAGTTAACGA_22	1.957	0.855
ACATCAGTCTTGCATT_22	0	1.487
ACCCACTGTTATCCGA_22	0	0.809
ACCGTAATCTCGCTTG_22	0.863	1.319
ACTGAACGTATATCCG_22	1.987	0
ACTTACTCAATGAAAC_22	0	1.033
ACTTGTTTCAAAGTAG_22	0	1.434
AGACGTTCAAACCTAC_22	1.382	0
AGCATACGTAACGCGA_22	2.032	2.286
AGCCTAACAACACGCC_22	1.208	0
AGCGGTCTCAGAGACG_22	0	2.972
AGGGATGAGGTCATCT_22	1.287	0
AGTCTTTCATCTACGA_22	1.732	1.552
AGTGTCACATCTCCCA_22	0	1.886
ATAAGAGAGACTCGGA_22	1.858	0.733
ATCGAGTTCTACTCAT_22	0	2.209
ATCTACTTCTCTTGAT_22	1.016	1.016
ATGCGATAGGTGATTA_22	1.201	0
ATGTGTGAGACTGGGT_22	1.373	1.93
ATTGGTGCATCCCATC_22	0	2.008
CAACTAGAGGGATGGG_22	2.35	0
CAAGGCCGTCAGTGGA_22	2.412	0
CACACCTCACGAAACG_22	0.984	0
CATCAGACACCACGTG_22	1.366	0
CATTATCGTCAGAATA_22	0	2.633
CCACTACTCTTGAGAC_22	1.572	0
CCGTGGAAGTCCATAC_22	1.498	0
CCTACCAGTGGCCCTA_22	2.088	0
CCTCAGTAGCGTAGTG_22	2.078	1.503
CCTTCGAAGCGTTGCC_22	1.127	1.644
CGCTGGAAGAGGTACC_22	2.098	2.098
CGTCTACGTAAGTGTA_22	1.697	0
CTAACTTTCACATACG_22	1.119	0
CTACCCATCATCACCC_22	0	1.093
CTCGAAACAGCTTAAC_22	0	1.316
CTCGAGGTCCTCGCAT_22	2.404	0
CTCGTACAGCTAACAA_22	0	0.792
CTGAAACGTGGCGAAT_22	0	2.109
CTGTTTATCGGTCCGA_22	1.631	1.631
GACGTGCCACAACGCC_22	0	2.041
GACGTTATCTGAAAGA_22	0	3.155
GCAAACTGTATAATGG_22	0	0.987
GCAAACTGTCTGATCA_22	2.075	0
GCATGATAGGTTCCTA_22	2.654	0
GCGCAGTTCTCCAACC_22	1.988	0
GCGCGATCACTGAAGG_22	0	1.338
GCTCCTATCAGTACGT_22	1.262	0
GCTGCAGGTTATCACG_22	1.133	1.133
GCTGCTTGTTAGTGGG_22	1.394	0
GCTGGGTCATGTCTCC_22	1.87	0
GGCAATTCACACCGAC_22	0	1.222
GGCGACTAGCGTTCCG_22	1.535	2.114
GGGATGATCAGAGACG_22	1.328	1.328
GGTGCGTTCAGCATGT_22	1.345	0.883
GGTGTTAAGGTCGGAT_22	0	0.968
GGTGTTAGTTAAAGTG_22	0	1.524
GTATCTTAGTGGGCTA_22	1.076	0.498
GTGAAGGAGCGTAGTG_22	1.779	3.335
GTGCATATCTAGCACA_22	0	3.018
GTGCTTCGTAGGCTGA_22	1.549	0
GTTACAGAGAATTCCC_22	1.184	1.184
GTTCATTCATGGTCAT_22	1.319	1.117
TACACGAAGAGCTATA_22	0	1.527
TATGCCCGTAAGTGTA_22	0	2.021
TATTACCAGTTTAGGA_22	1.491	1.001
TCAATCTGTAGGGTAC_22	1.239	2.381
TCCCGATTCACGGTTA_22	0	1.326
TCGTACCCATCCCACT_22	0	0.673
TCGTAGAGTTACCGAT_22	1.618	0
TCTGAGAAGTTGAGTA_22	1.58	0
TCTTCGGTCGCATGAT_22	0	1.574
TGCCCTATCTAGAGTC_22	0	1.505
TGGTTCCCAAACGTGG_22	0	2.259
TTAGTTCTCGCGGATC_22	1.913	0
TTCGGTCCAGACAAGC_22	0	2.835
TTGACTTCATAAAGGT_22	0	2.609
AACTCAGAGAGGGATA_23	1.694	0
AAGGAGCGTGCTTCTC_23	1.049	0
ACATCAGAGGCAAAGA_23	1.035	0
ACATCAGGTGGCGAAT_23	1.912	0.601
ACGATACAGCTCCCAG_23	1.139	0
ACGCAGCTCGCTAGCG_23	0	2.423
ACGCCAGAGTTCGATC_23	0	4.696
ACTGCTCAGGACAGCT_23	1.258	0
AGAGTGGAGGGTCGAT_23	1.196	0.767
ATCCACCTCCACTCCA_23	0	1.593
ATTATCCAGCTCCCAG_23	1.957	0
CACATAGCACGCTTTC_23	0	2.26
CACCACTAGGAGTCTG_23	2.202	0
CACTCCATCCTAAGTG_23	1.204	0
CAGCATAGTTCACCTC_23	2.66	0
CAGTAACGTTACGTCA_23	1.815	0
CATGACAGTGGCTCCA_23	1.028	1.028
CCACCTAAGTGCGTGA_23	0.896	0
CCATTCGCAAGGTGTG_23	0	1.787
CCCAATCGTATGCTTG_23	0.905	0.905
CCCATACTCGCAAACT_23	0.663	0
CCTTCCCGTAAACCTC_23	0	2.492
CGAATGTAGGCAAAGA_23	1.628	0
CGCCAAGCACCCAGTG_23	2.971	0
CGCCAAGCACTGTGTA_23	1.521	1.521
CGCGTTTAGGGAGTAA_23	0	0.719
CGCTATCCATTAGCCA_23	0.729	0
CGGACACAGAACAACT_23	0	0.711
CGGACGTCAGGTGGAT_23	0	1.285
CGTCACTGTACATCCA_23	1.187	0
CGTGTAATCTACTATC_23	2.47	0
CGTTAGAGTCTCCCTA_23	0	1.035
CTACCCATCAGAAATG_23	1.877	0
CTGATAGAGTGGTAAT_23	0.945	0.945
CTTACCGGTGCAGGTA_23	1.049	1.049
CTTAGGAAGTTACGGG_23	0.996	0
GAACCTAGTTGAGTTC_23	0.875	0
GACGTGCTCTCTTGAT_23	1.043	0
GCATACATCCGAAGAG_23	1.244	0
GCTCCTATCTGATTCT_23	0	2.488
GCTTGAACATACGCTA_23	1.849	0
GGAACTTCAAGCCTAT_23	1.083	0
GGACATTAGATAGCAT_23	0	2.224
GGATTACAGAGTAATC_23	1.469	0
GGCGACTCAGACGTAG_23	0	0.309
GGGATGAGTGAGGGTT_23	0	2.208
GGGTCTGGTCCGAAGA_23	0	3.002
GTAACGTTCCTCTAGC_23	0	1.667
GTACTCCTCCATGAAC_23	0	0.82
GTAGTCAGTCGACTGC_23	1.476	0
GTCGGGTGTAAACGCG_23	1.717	0
GTCGTAAAGGTCATCT_23	1.669	0
GTCGTAACACTTAAGC_23	0	0.978
GTGCAGCGTACCGTAT_23	1.468	0.982
GTGTGCGAGTGTGGCA_23	0.361	4.995
TACGGGCTCTTCGGTC_23	0	1.426
TACTCATCAGCCTTGG_23	2.314	0
TATCAGGTCTGGTGTA_23	0	2.785
TCACGAAGTTTGTTTC_23	0	1.218
TCCACACAGGAATCGC_23	0.963	0.963
TGCCAAACAGGGATTG_23	1.563	3.311
TGGCCAGGTGGTTTCA_23	1.212	0.581
TGGCTGGGTTGTGGCC_23	1.094	0
TTATGCTGTGAAGGCT_23	1.546	0
TTCGAAGAGAGAGCTC_23	0	2.271
TTGTAGGGTTGGAGGT_23	0	1.473
ACGGGCTAGTGGTAAT_24	0.235	0.843
ACTGAGTCATGCATGT_24	2.632	0
AGGCCACAGATGCCTT_24	1.731	0.897
AGGTCCGTCTCGATGA_24	0.965	2.21
ATCCGAATCGAACGGA_24	1.728	1.022
CAACCTCTCATAACCG_24	0	3.018
CACTCCACAAGTTGTC_24	2.148	0
CATATGGAGTGTCTCA_24	2.1	0.413
CATGGCGTCAATACCG_24	0	1.232
CCTTACGAGTTACCCA_24	1.052	1.553
CGGACACAGCTGCCCA_24	1.428	1.034
CGGAGTCCAGTACACT_24	2.002	0
CGTGTAAAGATATGGT_24	1.132	0.876
CTCATTAGTGCTGTAT_24	0	1.939
CTCGGGACAGTAAGAT_24	1.271	0
CTCGGGAGTCGCGTGT_24	1.608	3.042
CTGGTCTCACTAAGTC_24	0.915	2.301
CTTACCGTCTCTTATG_24	0	1.853
GACCAATCACACCGCA_24	0.728	1.145
GGGTTGCAGACTAGGC_24	0	1.169
GTCACGGTCTCTTATG_24	0	2.28
GTCGTAAGTGTTAAGA_24	0	2.582
GTGAAGGCACACAGAG_24	0.953	0.953
GTGCAGCAGACGACGT_24	0	2.606
TATCAGGAGGGATACC_24	0.55	1.163
TCACAAGTCAGTGCAT_24	0.846	1.297
TGCGCAGTCAGCAACT_24	0.961	1.305
TGGACGCAGTAAGTAC_24	1.634	0.935
TGGACGCAGTGGGTTG_24	0	2.592
TGGCGCACAATAGCAA_24	0	3.463
TTCTCAATCAGTTAGC_24	3.038	0
