# Supplementary material for: Meflin-positive cancer-associated fibroblasts enhance tumor response to immune checkpoint blockade
Source: Life Sci Alliance. 2022 Mar 1;5(6):e202101230. doi: 10.26508/lsa.202101230 (PMC8897596; doi:10.26508/lsa.202101230)
Supplement: Supplementary file 6 [file LSA-2021-01230_SdataF6.xlsx]

## Sheet: B
mouse	T	KW	CP	Suv	death
1	KC	0	0	19	1
2	KC	0	0	19	1
3	KC	0	0	19	1
4	KC	0	0	19	1
5	KC	0	0	19	1
6	KC	0	0	19	1
7	KC	0	0	21	1
8	KC	0	0	19	1
9	KC	0	0	19	1
10	KC	0	0	19	1
1	WC	1	0	19	1
2	WC	1	0	19	1
3	WC	1	0	19	1
4	WC	1	0	19	1
5	WC	1	0	19	1
6	WC	1	0	19	1
7	WC	1	0	19	1
8	WC	1	0	19	1
9	WC	1	0	21	1
10	WC	1	0	19	1
11	WC	1	0	21	1
12	WC	1	0	19	1
1	KP	0	1	26	1
2	KP	0	1	28	1
3	KP	0	1	19	1
4	KP	0	1	23	1
5	KP	0	1	19	1
6	KP	0	1	21	1
7	KP	0	1	21	1
8	KP	0	1	19	1
9	KP	0	1	21	1
10	KP	0	1	21	1
11	KP	0	1	26	1
12	KP	0	1	19	1
13	KP	0	1	28	1
14	KP	0	1	21	1
15	KP	0	1	23	1
16	KP	0	1	28	1
1	WP	1	1	21	1
2	WP	1	1	50	0
3	WP	1	1	28	1
4	WP	1	1	33	1
5	WP	1	1	26	1
6	WP	1	1	35	1
7	WP	1	1	30	1
8	WP	1	1	26	1
9	WP	1	1	33	1
10	WP	1	1	21	1
11	WP	1	1	26	1
12	WP	1	1	26	1
13	WP	1	1	26	1
14	WP	1	1	23	1
15	WP	1	1	28	1
16	WP	1	1	26	1
17	WP	1	1	28	1
18	WP	1	1	50	0

## Sheet: C
Days	KC	KC	KC	KC	KC	KC	KC	KC	KC	KC	WC	WC	WC	WC	WC	WC	WC	WC	WC	WC	WC	WC	KP	KP	KP	KP	KP	KP	KP	KP	KP	KP	KP	KP	KP	KP	KP	KP	WP	WP	WP	WP	WP	WP	WP	WP	WP	WP	WP
4	33.49	23.016	19.923	49.4	30.434	43.592	52.772	43.592	42.6	43.336	33	35.913	47.208	56.2	46.6	44.2	55.208	76.504	28.216	52.772	37.8	31.056	69.77	32.752	39.025	58.112	59.825	49.999	42.755	45.8	30.434	59.08	108.94	61.984	95.77	67.27	43.598	75.925	30.184	25.81	17.337	66	50.4325	55.1205	54.016	45.528	39.6595	46.5625	35.304
7	51.848	44.452	39.4	93.138	61.984	107.62	82.144	151.82	102.4	130.51	64.627	94.312	82	78.963	82.792	53.952	71.664	146.82	106.34	133.02	128.09	78.234	106	46.862	71.886	103.53	140.55	102.12	89.837	112.93	85.533	95.84	185.19	143.69	155.42	125.2	85.64	242.76	63.29	19.225	37.1415	71.688	103.5	69.479	84.025	78.44	82.312	93.3355	91.601
10	85.035	102.92	92.854	153.7	148.83	189.54	160.79	371.88	244.68	191.28	187.62	121.33	155.28	150.74	154.16	119.75	130.21	375.67	130.51	188.2	182.66	161.13	122.68	60.2	68.489	204.73	173.31	117.64	120.17	310.3	166.58	172.06	263.13	203.8	93.263	184.34	113.36	442	215.33	31.118	60.976	73.6	74.002	99.3125	118.975	66.6	72.442	119.8	181.32
13	119.1	128.06	236.87	335.69	369.44	558.86	568.84	714.49	466.75	336.23	401.95	199.45	331.19	239.14	362.98	390.88	372.34	592.66	309.31	497.01	411.67	197.04	146.2	68.375	76.118	353.87	773.52	191.46	166.29	630.86	289.8	222.95	195.12	400.38	44.218	312.04	236.67	155.42	381.7	1	19.259	88.2555	185.96	75.36	200.761	79.498	92.25	137.416	131.05
16	432.69	224.77	404.08	888.51	1218.9	1126.8	962.7	1299	1001.8	1201.6	696.75	344.75	661.19	922.35	744.89	1266.6	812.59	977.56	701	978.53	911.2	535.34	243.41	137.42	142.33	378.6	1718.9	226.5	201.9	1096.4	521.54	365.5	142.85	844.99	83.866	669.16	537.24	69.75	397.94	1	42.8275	138.052	329.104	74.75	207.681	118.649	79.03	146.8	305.2
19	1438.5	473.73	876.85	2125.7	2015.4	1794.5	1657.8	2360.1	2412.2	2135	2079.2	888.11	1232.2	1759.7	1543	2451.6	1637.9	1575.6	1196.2	1933.1	1294.6	801	417.3	286.66	282.75	768.08	2852.6	461.28	402.63	2034.2	628.36	535.53	291.43	2205.5	108.65	1240.2	760.58	70.629	729.28	1	108.217	216.622	488.35	96.2875	250.952	155.275	79.4195	410.05	693.224
[truncated: 7 more columns]

## Sheet: E
EO771	WC	KC	WP	KP
	1391.6	1137.9	78.3	931.8
	422.6	1364.6	48	174
	662.7	1345.7	0	125.4
	514.4	386.1	0	473.2
	952.9	1027.4	164.2	71.8
	1192.4	779.7	0	73.8
	1015.9	957.5	45.6	613.3

## Sheet: F
Tumor vessel area(%)	WT	KO
1	4.117	1.769
2	5.274	2.588
3	2.93	1.335
4	2.955	4.114
5	4.943	1.562
6	4.821	1.663
7	9.837	2.129
8	6.335	1.248
9	4.974	1.463
10	4.941	0.512
11	1.553	0.419
12	2.447	0.735
13	0.991	0.525
14	1.654	0.124
15	2.417	1.734
16	4.819	0.636
17	1.684	0.004
18	3.322	0.15
19	0.799	0.993
20	2.715	0.657
