# Supplementary material for: Meflin-positive cancer-associated fibroblasts enhance tumor response to immune checkpoint blockade
Source: Life Sci Alliance. 2022 Mar 1;5(6):e202101230. doi: 10.26508/lsa.202101230 (PMC8897596; doi:10.26508/lsa.202101230)
Supplement: Supplementary file 7 [file LSA-2021-01230_SdataF7.xlsx]

## Sheet: B
W4	K4	W8	K8	Wr	Kr
25.7	11.5	1.3	5.47	7.14	42.5
38.7	11.6	0.32	3.82	1.43	35.2
20	16.4	0.89	4.81	5.51	30.4
8.14	12.8	8.2	7.91	51	37.6
6.36	10.7	8.73	7.95	59.5	26.1
6.41	14.6	5.64	10.7	65.2	34.2

## Sheet: C
PD-1		Ki67		LAG-3		PD-L1		CD137		TIM-3		CTLA-4		TIGIT		CD226		2B4		ICOS		CD96
WT	KO	WT	KO	WT	KO	WT	KO	WT	KO	WT	KO	WT	KO	WT	KO	WT	KO	WT	KO	WT	KO	WT	KO
0.57	16.1	48.1	20.5	10.3	5.34	30	18.1	5.76	2.05	7	2.46	38.7	13	2.83	8.25	50.9	38.7	33	2.22	33	27.3	1.89	1.9
2.69	10.6	46.2	27.4	3.12	7.05	25	28.8	5	6.48	5.62	4.38	24.4	11.4	10	4.55	46.2	27.5	1.25	0.93	38.1	15.9	1.88	0.52
1.71	4.38	48.9	20.3	8.52	5.24	39.2	15.1	5.68	2.17	5.11	2.56	11.5	17	4.4	12	35.3	10.9	1.42	2.49	20.2	34.2	2.59	1
56.8	36.6	51.9	41.8	0.15	11.9	4.31	32.7	0.046	0.23	99.1	92.5	3.48	9.78	0.25	1.05	0.3	3.2	0.42	1.86	2.79	9.78	0.38	0.56
64.4	56.6	11.8	52.8	0.16	1.2	2.43	20.7	0.049	0.4	99.7	80.7	2.84	5.99	0.23	1.75	0.052	2.4	0.46	1.26	7.85	7.56	0.54	0.78
68.3	33.6	25.8	64.4	0.15	0.59	3	10.2	0.054	0	99.4	69.5	1.12	5.86	0.27	1.62	0.17	1.67	0.31	0.66	4.72	7.79	0.42	1.05

## Sheet: D
PD-1		CD25		LAG-3		PD-L1		CD137		TIM-3		CTLA-4		TIGIT		CD226		2B4		ICOS		CD96
WT	KO	WT	KO	WT	KO	WT	KO	WT	KO	WT	KO	WT	KO	WT	KO	WT	KO	WT	KO	WT	KO	WT	KO
75.3	60.5	49.2	35.4	67.3	54.9	53.6	60.6	20.5	13.6	47.6	32.7	57.3	32.3	64.5	50.4	58.7	49.5	18.8	21.6	21.5	15.4	7.51	7.14
66.4	54.8	43.1	25.6	61.6	47.9	54.5	51.6	22.7	9.66	49.3	24.4	67.2	22.2	63.9	46.1	37.8	43.8	18.5	9.04	37	11.9	6.72	5.85
78.6	72.8	55.3	46.8	74.2	66.9	57.8	53.9	20.3	13	55.1	50	64.2	45.8	60.2	55.7	52.7	47.1	17.7	19.3	38.1	21.7	5.75	4.82
73.1	54.2	40.1	26	53.9	42.8	70.8	55.4	43.9	28.7	47.6	33.4	65.5	29.8	41.6	47.8	62.3	38.9	77.9	34.2	47.8	29.6	6.23	2.41
81.3	57.9	56.6	27	70	40.8	76.9	60.1	63.5	26.4	68.5	29.9	55	17.5	61.8	29.9	55	72.1	29.7	14.8	65.1	21.9	5.12	4.62
64.3	51	33.5	26.9	45.7	42	69	53.4	35.9	27	37.3	35.1	28.4	29.1	37.9	58.9	63.5	42.3	23	40.3	34.2	34.7	7.35	2.83

## Sheet: E
PD-1		Ki67		LAG-3		PD-L1		CD137		TIM-3		CTLA-4		TIGIT		CD226		2B4		ICOS		CD96
WT	KO	WT	KO	WT	KO	WT	KO	WT	KO	WT	KO	WT	KO	WT	KO	WT	KO	WT	KO	WT	KO	WT	KO
66.8	66.5	60.6	47.1	91.8	94.1	72.2	73.1	38	43.3	79.7	75.6	80.7	89	61.5	71.7	15.6	27.9	1.48	1.18	92.3	91	0.74	0.59
54.4	73	69.9	62.2	94.8	93.8	68	66.6	51.9	34.9	87.2	73.9	84	90.8	67.6	68.8	22.2	35.1	1.63	1.35	96.4	92.3	2.29	0.77
54.9	68.7	58.2	66.2	95.8	95.5	76.7	70.7	42.4	29.6	82.7	76.7	74.3	83.1	63.4	70	22.5	27.4	0.72	0.48	96.7	95.5	3.72	3.48
90.7	85.7	95.1	90.4	91.1	86.8	80.8	77	91.8	84.9	80.6	70	96.3	91.2	77	67.4	60.6	36.9	90	0.58	96.3	94	0.37	0.38
89.4	83.9	94.2	85.9	92.6	74.9	82	73.1	92.1	83.1	77.4	62.1	92.6	85.8	73.3	60.9	44.4	45	0.22	0.17	93.7	75	0.22	1.85
88.5	85.7	93.8	88.6	90.2	83.8	85.6	69.5	92.3	78.4	75.4	66.5	87.6	95.8	74.3	72.5	39.3	40.6	0.22	0.28	91.4	90.2	3.45	1.7
