# Supplementary material for: Meflin-positive cancer-associated fibroblasts enhance tumor response to immune checkpoint blockade
Source: Life Sci Alliance. 2022 Mar 1;5(6):e202101230. doi: 10.26508/lsa.202101230 (PMC8897596; doi:10.26508/lsa.202101230)
Supplement: Supplementary file 8 [file LSA-2021-01230_SdataF8.xlsx]

## Sheet: C
Mouse	TO	day	death
1PU1	0	23	1
1PU2	1	26	1
1PU3	1	26	1
1PU4	0	21	1
1PU5	0	21	1
1PU6	0	26	1
1PU7	0	23	1
2PU1	0	21	1
2PU2	1	28	1
2PU3	0	19	1
2PU4	0	21	1
2PU5	1	50	0
2PU6	1	50	0

## Sheet: D
Days	Control	Control	Control	Control	Control	Control	Control	Control	Tet-On	Tet-On	Tet-On	Tet-On	Tet-On
4	30.4	48.068	49.51	41	41.8	29.175	23.542	34.212	26.432	37.1375	34.524	45.8	22.964
7	119.098	91.584	180.562	87.436	132.588	110.512	102.338	83.944	48.9115	88.075	60.7375	79.292	46.496
10	247.24	139.6	279.519	310.304	156.232	197.02	271.738	209.896	102.4	93.778	124.576	45.109	31.324
13	582.042	355.025	531.464	351.413	244.936	401.078	737.622	414.712	125.468	112.25	385.88	20.8	21.691
16	811.832	1052.2	1234.01	407.56	549.753	605.675	1392.59	726.102	197.52	155.327	481.019	1	1
19	1089.28	1581.54	1775.43	684.158	876.243	933.137	2693.14	1099.13	333.838	322.411	697.632	1	1
